# Supplementary material for: Development of the Functional Connectome Topology in Adolescence: Evidence from Topological Data Analysis
Source: eNeuro. 2023 Feb 13;10(2):ENEURO.0296-21.2022. doi: 10.1523/ENEURO.0296-21.2022 (PMC9933932; doi:10.1523/ENEURO.0296-21.2022)
Supplement: Extended Data 1 — Code and materials. Download Extended Data 1 ZIP file [file enu-eN-NWR-0296-21-s01.zip]

Archive with 24 entries (17 files):
- Pubertal_TDA-main/
- Pubertal_TDA-main/Atlas/
- Pubertal_TDA-main/Atlas/P264/
- Pubertal_TDA-main/Atlas/P264/FuntionalNetworks_P264.nii.gz
- Pubertal_TDA-main/Atlas/P264/power264.csv
- Pubertal_TDA-main/Features/
- Pubertal_TDA-main/Features/b0avg.rds
- Pubertal_TDA-main/Features/b1avg.rds
- Pubertal_TDA-main/Features/betti.csv
- Pubertal_TDA-main/Features/rips.rds
- Pubertal_TDA-main/Features/rips_1000perm.rds
- Pubertal_TDA-main/LICENSE
- Pubertal_TDA-main/README.md
- Pubertal_TDA-main/Results/
- Pubertal_TDA-main/Results/ModelStats.csv
- Pubertal_TDA-main/Results/RSN_b0auc.csv
- Pubertal_TDA-main/Results/RSN_b0auc_PDS-F.nii.gz
- Pubertal_TDA-main/Results/RSN_b1auc.csv
- Pubertal_TDA-main/Results/RSN_b1auc_PDS-F.nii.gz
- Pubertal_TDA-main/Scripts/
- Pubertal_TDA-main/Scripts/01-ComputeFeatures.R
- Pubertal_TDA-main/Scripts/02-SampleInference.R
- Pubertal_TDA-main/Scripts/Functions/
- Pubertal_TDA-main/Scripts/Functions/rips_betti.R
