# Supplementary material for: Development of the Functional Connectome Topology in Adolescence: Evidence from Topological Data Analysis
Source: eNeuro. 2023 Feb 13;10(2):ENEURO.0296-21.2022. doi: 10.1523/ENEURO.0296-21.2022 (PMC9933932; doi:10.1523/ENEURO.0296-21.2022)
Supplement: Extended Data 1 — Code and materials. Download Extended Data 1 ZIP file [file enu-eN-NWR-0296-21-s01.zip › Pubertal_TDA-main/Atlas/P264/power264.csv]

ROI	X	Y	Z	Network	Net
1	-24.66	-97.84	-12.33	Uncertain	UNC
2	26.68	-97.3	-13.49	Uncertain	UNC
3	23.96	31.94	-17.78	Uncertain	UNC
4	-56.16	-44.76	-24.23	Uncertain	UNC
5	8.13	41.12	-24.31	Uncertain	UNC
6	-21.38	-22.22	-19.97	Uncertain	UNC
7	17.44	-28.06	-17.32	Uncertain	UNC
8	-37.26	-28.8	-25.58	Uncertain	UNC
9	64.6	-24.41	-18.57	Uncertain	UNC
10	51.79	-34.17	-27.23	Uncertain	UNC
11	55.18	-30.8	-16.93	Uncertain	UNC
12	33.55	38.46	-12.03	Uncertain	UNC
13	-7.12	-52.22	60.71	Sensory/somatomotor Hand	SMH
14	-13.74	-17.95	39.84	Sensory/somatomotor Hand	SMH
15	0.05	-14.53	46.74	Sensory/somatomotor Hand	SMH
16	9.5	-1.84	44.73	Sensory/somatomotor Hand	SMH
17	-6.9	-20.59	65.21	Sensory/somatomotor Hand	SMH
18	-6.79	-33.09	72.27	Sensory/somatomotor Hand	SMH
19	13.19	-32.82	74.98	Sensory/somatomotor Hand	SMH
20	-53.52	-22.54	43.1	Sensory/somatomotor Hand	SMH
21	28.88	-16.95	70.55	Sensory/somatomotor Hand	SMH
22	9.94	-45.52	72.63	Sensory/somatomotor Hand	SMH
23	-22.5	-30.1	72.44	Sensory/somatomotor Hand	SMH
24	-39.63	-19.04	54.21	Sensory/somatomotor Hand	SMH
25	28.54	-39.24	59.17	Sensory/somatomotor Hand	SMH
26	50.24	-20.37	41.74	Sensory/somatomotor Hand	SMH
27	-38.28	-27.17	69.45	Sensory/somatomotor Hand	SMH
28	20.21	-28.8	59.8	Sensory/somatomotor Hand	SMH
29	44.34	-7.55	56.98	Sensory/somatomotor Hand	SMH
30	-29.1	-43	60.66	Sensory/somatomotor Hand	SMH
31	10.09	-17.1	74.14	Sensory/somatomotor Hand	SMH
32	22.45	-42.29	68.99	Sensory/somatomotor Hand	SMH
33	-45.1	-31.85	46.63	Sensory/somatomotor Hand	SMH
34	-20.66	-31.33	60.85	Sensory/somatomotor Hand	SMH
35	-12.96	-17.34	74.66	Sensory/somatomotor Hand	SMH
36	42.14	-20.24	54.59	Sensory/somatomotor Hand	SMH
37	-38.24	-14.57	68.72	Sensory/somatomotor Hand	SMH
38	-16.25	-45.8	73.22	Sensory/somatomotor Hand	SMH
39	2.4	-27.94	60.15	Sensory/somatomotor Hand	SMH
40	3.45	-17.44	58.45	Sensory/somatomotor Hand	SMH
41	37.74	-17.3	45.01	Sensory/somatomotor Hand	SMH
42	-49.47	-11.06	34.95	Sensory/somatomotor Mouth	SMM
43	36.04	-9.44	13.95	Sensory/somatomotor Mouth	SMM
44	51.14	-5.8	32.42	Sensory/somatomotor Mouth	SMM
45	-52.84	-10.23	24.41	Sensory/somatomotor Mouth	SMM
46	65.64	-7.88	24.83	Sensory/somatomotor Mouth	SMM
47	-2.88	2.38	53.21	Cingulo-opercular Task Control	CON
48	54.22	-27.83	33.64	Cingulo-opercular Task Control	CON
49	19.33	-7.71	63.88	Cingulo-opercular Task Control	CON
50	-16.14	-4.82	70.83	Cingulo-opercular Task Control	CON
51	-10.48	-2.1	42.02	Cingulo-opercular Task Control	CON
52	36.73	0.78	-3.57	Cingulo-opercular Task Control	CON
53	13.21	-1.36	69.98	Cingulo-opercular Task Control	CON
54	6.52	7.69	50.58	Cingulo-opercular Task Control	CON
55	-44.76	0.1	8.83	Cingulo-opercular Task Control	CON
56	49.4	8.32	-1.12	Cingulo-opercular Task Control	CON
57	-34.37	3.29	4.19	Cingulo-opercular Task Control	CON
58	-51.26	8.26	-2.06	Cingulo-opercular Task Control	CON
59	-5.33	17.8	34.41	Cingulo-opercular Task Control	CON
60	35.83	10.32	1.18	Cingulo-opercular Task Control	CON
61	31.75	-26.33	12.91	Auditory	AUD
62	65.43	-33.2	19.97	Auditory	AUD
63	57.88	-15.62	7.49	Auditory	AUD
64	-38.43	-33.34	16.98	Auditory	AUD
65	-60.48	-25.22	13.82	Auditory	AUD
66	-49.14	-26.3	5.18	Auditory	AUD
67	43.45	-22.93	19.85	Auditory	AUD
68	-49.77	-34.36	25.74	Auditory	AUD
69	-52.92	-21.83	22.97	Auditory	AUD
70	-55.22	-9.42	11.73	Auditory	AUD
71	55.96	-5.03	13.25	Auditory	AUD
72	59.4	-17.34	28.69	Auditory	AUD
73	-30.12	-27.02	12.2	Auditory	AUD
74	-40.5	-75.27	25.8	Default mode	DMN
75	5.55	66.69	-3.55	Default mode	DMN
76	8.36	47.59	-15.18	Default mode	DMN
77	-12.6	-39.64	0.93	Default mode	DMN
78	-17.65	63.19	-9.17	Default mode	DMN
79	-45.79	-60.69	20.85	Default mode	DMN
80	43.43	-72.21	28	Default mode	DMN
81	-43.58	11.99	-34.15	Default mode	DMN
82	45.64	16.2	-30.02	Default mode	DMN
83	-68.47	-22.66	-15.74	Default mode	DMN
84	-57.97	-25.69	-14.73	Uncertain	UNC
85	27.06	16.22	-16.93	Uncertain	UNC
86	-44.45	-64.64	34.78	Default mode	DMN
87	-39.05	-74.95	43.72	Default mode	DMN
88	-6.84	-54.9	27.05	Default mode	DMN
89	5.91	-58.82	35.45	Default mode	DMN
90	-11.29	-56.2	15.6	Default mode	DMN
91	-2.94	-48.79	12.87	Default mode	DMN
92	7.94	-48.37	30.57	Default mode	DMN
93	15.12	-63.09	25.98	Default mode	DMN
94	-2.2	-36.68	43.85	Default mode	DMN
95	10.77	-53.83	17.09	Default mode	DMN
96	52.04	-59.37	35.52	Default mode	DMN
97	23.33	33.07	47.68	Default mode	DMN
98	-10.09	39.09	52.29	Default mode	DMN
99	-16.4	28.52	53.05	Default mode	DMN
100	-35.36	19.86	50.8	Default mode	DMN
101	22.11	39.21	38.9	Default mode	DMN
102	12.73	54.87	38.19	Default mode	DMN
103	-10.33	54.63	38.71	Default mode	DMN
104	-19.78	45.07	39.48	Default mode	DMN
105	5.94	54.42	16.18	Default mode	DMN
106	6.11	63.98	21.96	Default mode	DMN
107	-7.04	50.82	-1.29	Default mode	DMN
108	8.8	54.23	3.45	Default mode	DMN
109	-3.06	44.41	-9.46	Default mode	DMN
110	7.51	42.49	-5.35	Default mode	DMN
111	-11.06	44.62	7.61	Default mode	DMN
112	-2.06	37.85	36.34	Default mode	DMN
113	-2.5	41.7	16.05	Default mode	DMN
114	-20.16	63.65	19.39	Default mode	DMN
115	-7.55	48.08	23.18	Default mode	DMN
116	64.64	-11.8	-19.3	Default mode	DMN
117	-55.72	-12.96	-10.24	Default mode	DMN
118	-57.75	-29.7	-3.94	Default mode	DMN
119	64.8	-30.55	-8.7	Default mode	DMN
120	-68.3	-41.41	-5.14	Default mode	DMN
121	13.08	29.99	58.65	Default mode	DMN
122	12.25	35.63	20.3	Default mode	DMN
123	52.16	-2.43	-16.4	Default mode	DMN
124	-26.44	-39.95	-8.26	Default mode	DMN
125	26.94	-37.34	-12.76	Default mode	DMN
126	-33.93	-38.06	-15.6	Default mode	DMN
127	28.46	-76.56	-31.64	Default mode	DMN
128	51.9	6.81	-29.61	Default mode	DMN
129	-52.89	2.55	-27.06	Default mode	DMN
130	46.68	-50.08	28.76	Default mode	DMN
131	-49.3	-42.15	0.83	Default mode	DMN
132	-30.63	18.71	-18.98	Uncertain	UNC
133	-2.47	-34.8	31.07	Memory retrieval?	MEM
134	-6.58	-71.47	41.74	Memory retrieval?	MEM
135	11.27	-66.01	42.09	Memory retrieval?	MEM
136	4.2	-48.06	50.71	Memory retrieval?	MEM
137	-46.17	31.26	-13.03	Default mode	DMN
138	-9.88	10.95	66.61	Ventral attention	VAN
139	49.26	35.47	-12.2	Default mode	DMN
140	7.98	-91.08	-7.1	Uncertain	UNC
141	17.27	-91.09	-13.64	Uncertain	UNC
142	-12.08	-94.56	-12.8	Uncertain	UNC
143	17.53	-46.86	-9.88	Visual	VIS
144	39.98	-72.49	14.36	Visual	VIS
145	8.45	-71.84	10.79	Visual	VIS
146	-8.43	-80.5	7.44	Visual	VIS
147	-28.07	-79.45	19.43	Visual	VIS
148	19.81	-65.56	1.72	Visual	VIS
149	-23.94	-90.98	18.96	Visual	VIS
150	26.93	-59.37	-9.36	Visual	VIS
151	-15.02	-72.42	-7.68	Visual	VIS
152	-17.87	-68.03	4.81	Visual	VIS
153	42.52	-78.17	-11.78	Visual	VIS
154	-46.54	-75.95	-9.95	Visual	VIS
155	-14.22	-90.66	31.4	Visual	VIS
156	15.27	-87.09	36.89	Visual	VIS
157	28.68	-76.62	25.42	Visual	VIS
158	19.64	-85.62	-2.39	Visual	VIS
159	15.18	-76.68	31	Visual	VIS
160	-15.85	-52.34	-1.43	Visual	VIS
161	41.6	-65.5	-8.27	Visual	VIS
162	24.41	-87.21	24.01	Visual	VIS
163	5.59	-71.65	23.52	Visual	VIS
164	-42.1	-73.62	0.38	Visual	VIS
165	25.66	-79.47	-15.56	Visual	VIS
166	-16.21	-76.97	33.82	Visual	VIS
167	-2.88	-81.25	21.1	Visual	VIS
168	-40.21	-88.44	-6.19	Visual	VIS
169	36.76	-84.11	12.99	Visual	VIS
170	6.21	-81.41	6.11	Visual	VIS
171	-26.39	-90.23	3.12	Visual	VIS
172	-33	-79.02	-13.24	Visual	VIS
173	36.51	-81.16	1.2	Visual	VIS
174	-43.93	1.8	45.7	Fronto-parietal Task Control	FPN
175	47.98	24.56	26.5	Fronto-parietal Task Control	FPN
176	-46.5	10.85	23.04	Fronto-parietal Task Control	FPN
177	-52.6	-48.83	42.5	Fronto-parietal Task Control	FPN
178	-22.53	10.76	63.73	Fronto-parietal Task Control	FPN
179	58.31	-52.79	-13.61	Fronto-parietal Task Control	FPN
180	24.07	44.61	-15.35	Fronto-parietal Task Control	FPN
181	33.6	54.22	-12.95	Fronto-parietal Task Control	FPN
182	-21.14	40.87	-20.48	Uncertain	UNC
183	-17.51	-75.89	-24.33	Uncertain	UNC
184	16.85	-79.89	-34.36	Uncertain	UNC
185	34.72	-67.08	-34.45	Uncertain	UNC
186	47.01	9.93	32.66	Fronto-parietal Task Control	FPN
187	-41.06	5.81	32.72	Fronto-parietal Task Control	FPN
188	-42.23	38.21	21.35	Fronto-parietal Task Control	FPN
189	38.37	43.18	15.06	Fronto-parietal Task Control	FPN
190	49.18	-42.41	45.16	Fronto-parietal Task Control	FPN
191	-28.4	-57.93	47.78	Fronto-parietal Task Control	FPN
192	43.93	-52.95	46.95	Fronto-parietal Task Control	FPN
193	31.83	14.37	55.98	Fronto-parietal Task Control	FPN
194	37.45	-64.7	40.38	Fronto-parietal Task Control	FPN
195	-42.09	-54.98	44.74	Fronto-parietal Task Control	FPN
196	39.87	18.39	39.72	Fronto-parietal Task Control	FPN
197	-34.16	54.83	4.36	Fronto-parietal Task Control	FPN
198	-41.68	45.16	-2.31	Fronto-parietal Task Control	FPN
199	33.38	-53.12	44.02	Fronto-parietal Task Control	FPN
200	43.25	49.25	-2.31	Fronto-parietal Task Control	FPN
201	-42.1	24.68	29.53	Fronto-parietal Task Control	FPN
202	-2.98	26.41	44.42	Fronto-parietal Task Control	FPN
203	10.51	-38.54	50.02	Salience	SAL
204	55.27	-44.59	36.7	Salience	SAL
205	42.05	-0.39	47.1	Salience	SAL
206	31.24	32.79	26.39	Salience	SAL
207	47.6	22.16	9.74	Salience	SAL
208	-35.44	20.03	0.07	Salience	SAL
209	35.91	21.91	2.62	Salience	SAL
210	36.89	32.35	-2.24	Salience	SAL
211	33.56	16.45	-7.58	Salience	SAL
212	-10.76	25.99	24.54	Salience	SAL
213	-0.94	14.86	43.99	Salience	SAL
214	-27.5	52.04	21.28	Salience	SAL
215	-0.2	30.35	27.22	Salience	SAL
216	5.23	23.22	37.03	Salience	SAL
217	10.26	22.06	27.48	Salience	SAL
218	31.07	55.71	14.49	Salience	SAL
219	26.07	49.56	26.58	Salience	SAL
220	-39.12	50.79	17.38	Salience	SAL
221	1.75	-24.25	30.36	Memory retrieval?	MEM
222	6.3	-23.68	-0.42	Subcortical	SUB
223	-1.77	-13.05	11.82	Subcortical	SUB
224	-10.28	-18.48	7.04	Subcortical	SUB
225	11.75	-17.18	7.54	Subcortical	SUB
226	-5.33	-28.08	-4.13	Subcortical	SUB
227	-21.97	7.48	-4.78	Subcortical	SUB
228	-15.41	3.57	7.99	Subcortical	SUB
229	30.5	-13.92	1.65	Subcortical	SUB
230	23.26	10.19	1.46	Subcortical	SUB
231	28.52	0.82	4.01	Subcortical	SUB
232	-31.38	-11.48	-0.3	Subcortical	SUB
233	14.98	4.94	7.24	Subcortical	SUB
234	8.62	-3.57	5.76	Subcortical	SUB
235	53.9	-42.76	21.83	Ventral attention	VAN
236	-56.47	-50.48	9.92	Ventral attention	VAN
237	-55.3	-39.89	13.51	Ventral attention	VAN
238	51.52	-32.52	7.55	Ventral attention	VAN
239	51.28	-28.52	-4.3	Ventral attention	VAN
240	55.75	-46.07	11.42	Ventral attention	VAN
241	52.68	32.58	0.57	Ventral attention	VAN
242	-49.07	25.13	-0.98	Ventral attention	VAN
243	-16.31	-65.28	-19.69	Cerebellar	CBL
244	-32.12	-55.03	-25.22	Cerebellar	CBL
245	22.43	-57.55	-23.11	Cerebellar	CBL
246	0.51	-61.91	-18.14	Cerebellar	CBL
247	32.85	-12.41	-34.41	Uncertain	UNC
248	-31.13	-9.99	-36.32	Uncertain	UNC
249	48.52	-2.85	-38.49	Uncertain	UNC
250	-50.06	-7.09	-39.24	Uncertain	UNC
251	9.61	-61.5	60.88	Dorsal attention	DAN
252	-52.44	-63.14	5.29	Dorsal attention	DAN
253	-46.68	-50.91	-20.91	Uncertain	UNC
254	45.68	-46.67	-16.85	Uncertain	UNC
255	47.21	-29.75	48.7	Sensory/somatomotor Hand	SMH
256	21.9	-64.74	48.12	Dorsal attention	DAN
257	46.09	-58.93	3.93	Dorsal attention	DAN
258	25.34	-58.18	60.34	Dorsal attention	DAN
259	-32.56	-46.42	47.2	Dorsal attention	DAN
260	-26.6	-70.72	36.86	Dorsal attention	DAN
261	-32.23	-1.08	54.06	Dorsal attention	DAN
262	-42.26	-60.12	-8.85	Dorsal attention	DAN
263	-16.5	-58.57	64.46	Dorsal attention	DAN
264	28.56	-4.62	53.99	Dorsal attention	DAN
