# Supplementary material for: Development of the Functional Connectome Topology in Adolescence: Evidence from Topological Data Analysis
Source: eNeuro. 2023 Feb 13;10(2):ENEURO.0296-21.2022. doi: 10.1523/ENEURO.0296-21.2022 (PMC9933932; doi:10.1523/ENEURO.0296-21.2022)
Supplement: Extended Data 1 — Code and materials. Download Extended Data 1 ZIP file [file enu-eN-NWR-0296-21-s01.zip › Pubertal_TDA-main/Features/betti.csv]

BIDS.ID	Session	MR.ID	Age	Sex	Coil	FDRMS	QC	PDS	PDS_pred	PDS_se	PDSe	CST_Score	CST_Persev	CST_RecPersev	b0_auc	b1_auc	b0auc_AUD	b0auc_CBL	b0auc_CON	b0auc_DAN	b0auc_DMN	b0auc_FPN	b0auc_MEM	b0auc_SAL	b0auc_SMH	b0auc_SMM	b0auc_SUB	b0auc_VAN	b0auc_VIS	b1auc_AUD	b1auc_CBL	b1auc_CON	b1auc_DAN	b1auc_DMN	b1auc_FPN	b1auc_MEM	b1auc_SAL	b1auc_SMH	b1auc_SMM	b1auc_SUB	b1auc_VAN	b1auc_VIS
ado00771	1	771	10.2039698836413	F	32ch	0.0466141	1	1	1.31596829164705	0.0524026351999202	1	35	7	4	65.0687466829391	13.1506046033057	4.20675728966882	1.49400399136108	2.79147501108549	15.6363632595333	4.48569868928575	8.0342349903289	1.50063039069184	5.3189016032667	8.82482852152843	1.79001316237146	4.02142954618876	4.40331872776382	8.66813179061973	0.0748476735213757	0	0.059729010187536	1.44177036900171	0.0826409641466871	0.305388607409925	0.00110667915341278	0.345012873218546	0.528227794378749	0	0.127182491755936	0.318345693458321	0.681837904178463
ado00813	1	813	17.2484599589322	M	32ch	0.0258305	1	2.6	3.14482861301771	0.0617054962702913	2.6	NA	NA	NA	72.0754944537247	12.7835795517568	4.95728340602766	2.29421221099406	4.86421903133115	18.9566132555382	5.03354272612464	8.55450325831388	2.60773009830987	5.11978296060047	10.0535912417931	1.87945657900365	6.46611640860131	4.06084817260542	9.41915756167579	0.400141893235081	0	0.0132525874698531	1.74381100608142	0.0546258317171424	0.870207843528664	0	0.0524909293178361	0.529193636094022	0	0.540845461879385	0.167158917066473	0.358452616073829
ado00816	1	816	15.0937713894593	M	32ch	0.0439225	1	NA	2.78119574879469	0.0431868388474164	2.85130313058927	51	0	1	64.6128182288519	13.2507629539131	2.81175092641201	1.81009143885727	4.17478291500745	13.5338354146802	3.47201801460366	8.29086195204099	1.94105502880842	5.6160261328394	8.77387166693012	1.07380358634268	4.50340414024921	4.27407028426083	9.51663819651285	0.0224395822701101	0	0.0321692245535244	1.05254590315597	0.0340076859019265	0.522259717163495	0	0.278644716363075	0.567602661198414	0	0.359719491370283	0	1.04737264365234
ado00816	2	1528	17.8535249828884	M	08ch	0.0686933	1	4	3.2150763769037	0.083308194368976	4	NA	NA	NA	59.3166840831506	12.6470512297134	3.91323993319128	1.54341248791244	3.21458382729304	12.9752419481368	3.71499742722022	5.72950624624419	2.28003513344312	5.47400118775925	8.60939411418929	1.61565901852893	4.76582645609282	4.63196298932438	8.13214213994441	0.200975314563198	0	0	1.66575069413535	0	0.515161654024306	0	0.307719627244725	0.858199121013138	0.0838099189875294	0.350533852078701	0.167124988024285	0.649741393506303
ado00820	1	820	13.3415468856947	F	08ch	0.152258	1	3	2.81895260701697	0.0493523944235319	3	59	0	0	61.3909904291674	12.4799146864665	4.51862989141966	1.99353370070951	3.1970171949817	15.580138192424	6.44645328123344	7.2381695090636	1.21308117151822	5.94811579700496	8.63099484338733	1.01980945341944	4.53500567916861	5.02424056037848	5.91446507082339	0.00491185284008078	0	0.0478838120618379	1.82027793141694	0.326765305708349	0.657374621011783	0	0.167810698427567	0.606311936452226	0	0.447196358720453	0.0665214106536642	0.145333026999959
ado00820	2	1552	16.1013004791239	F	08ch	0.0534356	1	3.8	3.50754525881503	0.0433937472777201	3.8	NA	NA	NA	68.1512178035397	12.9220955823601	4.75349342046407	1.25983055594532	3.64073742498732	15.3707168421338	4.68918138688701	7.29767372875498	1.18776563027264	5.89524044720848	10.874801287662	2.21596089124573	3.73384699996739	3.33245697074187	8.08022300078479	0.354210125069347	0	0.0391798957057549	1.38730732721576	0.130959981538792	0.246376561603304	0	0.209354220890795	0.893882074094097	0	0.113819079274615	0.102713116057261	0.541921999772181
ado00841	1	841	12.1560574948665	F	08ch	0.0822936	1	NA	2.28245551443407	0.0472832566789315	2.28245551443407	44	8	1	81.0804274172527	20.2961222271202	5.60935492920584	1.53591752187049	5.17498962797614	18.2399637211606	5.38386124912277	9.61085039999848	2.02058926885454	5.53287024282423	11.2742618887253	1.87260585051786	5.97929860248362	4.53026027472655	12.1012815790202	0.153757219464478	0	0.106012191003556	1.83620431001912	0.313024532320688	0.748059380930357	0	0.105746078317816	0.701668035574151	0	0.540299445899423	0.0801034261301037	1.62362845169333
ado00844	1	844	9.66735112936345	F	08ch	0.0961251	1	1	1.16219913949686	0.0466611764995476	1	43	7	6	66.7420910816768	15.9060879087802	5.52025662915424	1.6457175434394	5.03056160780168	16.8814234051866	3.43114633454088	7.755394383958	2.19310350710472	5.28544056875138	8.89668015374249	2.56416065222618	4.52368459733975	4.73927090876363	7.61185216860042	0.429137053594528	0	0.366019603986063	2.53474036775688	0	0.755856840811619	0	0.0687957709833974	1.11382879448163	0.0322959697526211	0.226100173743553	0.228875534839234	0.294828768682712
ado00844	2	1610	12.6187542778919	F	08ch	0.0656185	1	2.4	2.5242487011488	0.0494687111233991	2.4	NA	NA	NA	73.7312670896195	16.7272151352541	5.62980251795248	0.82282599408976	4.46726810876836	16.7582431605424	4.85680074305212	8.19858995302747	2.04873501535492	6.06907207131218	10.0113149437192	2.0388315327753	5.55222646638403	4.40713992754298	10.2561893586597	0.0572627821006936	0	0.230970158437754	2.23447034078508	0.320446171377171	0.874509978277943	0	0.286444679263142	0.997278015381701	0.000440015208659772	0.26539530635733	0.0618694795643657	0.576599605612772
ado00845	1	845	11.4633812457221	F	08ch	0.071254	1	NA	1.89365522324367	0.0480473617993131	1.8273067930802	NA	NA	NA	66.6164280585221	12.1841117158996	5.80069631829577	2.23970998109719	4.56993723927355	16.1026939769897	3.35376921233752	8.92904151474128	1.76141430054729	4.94724619381447	7.33954409655879	1.26753378531356	4.36523395820166	4.1213022958958	6.03939530794535	0.214061124010576	0	0.106097724784855	1.54167796075844	0.0307146471477266	0.803677840198374	0	0.173799047368804	0.349772514143341	0	0.371740843602436	0.172756966647749	0.0860353319337021
ado00845	2	1611	14.4147843942505	F	08ch	0.0599758	1	2.4	3.14618572674045	0.0450833747968297	2.4	NA	NA	NA	60.6005797996174	9.90578525439187	4.68590704279545	2.17070725321529	5.95543918833944	13.9560795594079	3.26356612034898	7.02651075504254	1.49998602821514	5.19935448509089	6.93977171844232	1.09044351508639	5.18821688123081	3.71568778219409	6.3404480027124	0.260454361423113	0	0.15042469483722	0.957500577236309	0	0.637239883645259	0.0186848720331485	0.197206220378322	0.301945788707311	0	0.129840892969198	0.164822830324334	0.165802463404028
ado00846	1	846	15.7453798767967	F	08ch	0.0324557	1	3.6	3.44612485550778	0.042472143049413	3.6	54	1	0	69.9088449300281	14.709548815979	4.11454296862687	2.36018251233636	4.27746160584377	18.3135409408002	4.698001038709	8.55225754042749	1.94012046843506	6.17991662376852	8.78919580267764	1.5543718928289	4.05596327694078	4.50077580837486	8.05179199260811	0.167534111945976	0	0.225424501173185	2.04121674072531	0.007895735956023	0.533912397414782	0.136683677268012	0.497188702067545	0.374924606069831	0	0.11063600150995	0.161976325956408	0.605729545597479
ado00921	1	921	13.9466119096509	M	08ch	0.0504586	1	2.8	2.51567478730114	0.0459568367354602	2.8	47	4	2	70.6342281221978	15.1646867827151	4.37613615756427	1.21704408437189	5.91321356946267	17.9771312612723	4.82712497688007	7.58889242787234	1.73240199741437	7.09680389518283	8.59886033371065	0.997327068448924	3.67772716408633	3.15513026084447	9.2715196488967	0.294158128077389	0	0.244732409135676	2.75375360067863	0.0138819577356462	0.591342325988169	0	0.468402150875078	0.670518455833447	0	0	0.0639050676223737	0.662879308561007
ado01021	1	1021	15.025325119781	F	32ch	0.0270706	1	2.6	3.29837061190843	0.0433580862940351	2.6	44	1	0	72.8510809297452	16.6079621527103	5.59909952702847	1.84499532568107	4.94757409401011	16.6256893061347	4.20045426156049	8.52512382101827	2.06373272575027	4.86538528292156	10.4695292888949	1.84274895999588	3.71030063571103	3.97943330116848	8.75432712438417	0.496973418803974	0	0.0298497810344905	1.70774629730231	0	0.727083546633657	0.111929456050071	0.217988952590746	0.803516471800425	0	0.197572439055242	0.167102657381401	0.684618846994082
ado01021	2	1672	17.7604380561259	F	08ch	0.0278505	1	3.6	3.69419139850707	0.0794775341588015	3.6	NA	NA	NA	79.6295638429279	15.7669628916436	5.36157887855795	2.18181489028867	5.69557199760726	16.7367656703388	3.38027450668936	8.49682326629415	2.04336522075372	6.06100724174029	12.2133377476263	1.77592363025917	5.37318283483685	3.83761008821907	13.1924366353026	0.0698538239678244	0	0.2997656330321	0.807096690629568	0.0276286137978438	0.32435827317056	0	0.204405938269171	1.50606963927462	0	0.393424425803773	0.096117631848886	1.06020762194605
ado01022	1	1022	11.4907597535934	F	32ch	0.125701	1	NA	1.90890022693302	0.0478925056736203	1.90890022693302	53	1	2	69.5201119093595	15.7541017683566	4.21430489709126	1.56381185406719	4.28905211391513	18.5976084810386	3.71011386564504	9.75997252285626	2.15359669934099	5.84326541216906	7.50805088291439	1.09255099070344	3.14696364961233	4.87013427212219	10.5767916604295	0.218570865627492	0	0.0569729081354635	2.43815266837518	0.08602578225686	0.807102034676544	0	0.260620386492621	0.626099932027574	0	0.039194108621927	0.421079803804162	0.828514605321424
ado01502	1	1502	16.6707734428474	M	08ch	0.0519448	1	3.2	3.06443872321852	0.0488665288132093	3.2	57	1	0	56.1855816159353	9.44771592583064	3.83354880017822	1.47074537518417	3.70308026845971	14.0895493327004	4.58197461127738	6.08982576136436	1.84981164836008	5.93441592614862	5.8243051888481	1.42799514016249	5.29117569208603	4.26330651933961	9.27222984352951	0.13284223787429	0	0.0617829723339494	1.31418186402187	0.679041352960207	0.0393681860118947	0	0.454696876089401	0.199739704844796	0.028384767907697	0.307447990406156	0.147008021642378	0.91275167341074
ado01529	1	1529	11.2032854209446	M	08ch	0.0608374	1	NA	1.45598127001973	0.0498271654483309	1.45598127001973	30	17	6	70.0547880283648	13.7807523730537	5.20965809230796	1.36554776171671	5.54689666808962	17.874510851514	4.94782963146416	8.68041939918705	1.67884156825283	5.33707366696845	12.2263257176432	1.85275562969125	5.56345515972989	3.37791011529118	8.18017752292833	0.122165629880532	0	0.324376666581234	1.9301139187896	0.172503369068073	0.970049398202362	0	0.192162905699747	1.59306803048389	0.0556389679313795	0.461730898905321	0.0735570281558705	0.444211249883389
ado01583	1	1583	13.0047912388775	M	08ch	0.0552637	1	2.2	2.25330750038017	0.0505023778823875	2.2	55	3	1	68.4388535035627	13.6984755556539	5.52434773419092	2.18286960233408	4.2910303404759	16.3332831938238	3.66092625933265	7.8659098707265	2.950264043634	5.58049766226777	11.1369829225121	1.14824211960307	5.32804296620031	4.78255183279295	6.56909762425402	0.147331477127489	0	0.111109394742582	2.12553846739224	0.255297467981832	0.448161514682302	0.0352852017655267	0.327056635654276	1.2651303029967	0	0.31746311618931	0	0.414947958272585
ado01595	1	1595	17.9794661190965	M	08ch	0.047426	1	3.2	3.22789275165871	0.0887672578458095	3.2	46	6	3	64.018861799136	12.6867188642571	4.45946532532165	1.98878818875818	3.63085374203372	18.3095069482846	4.25852416487233	8.04989057411704	2.54665735597778	4.59778625341326	7.10251499477526	1.66733833595989	2.52856546431285	3.13558044550851	9.26494824380422	0.173934155933543	0	0.213726562589893	1.92664036839564	0.00666175379258049	0.486913384953945	0	0.178292852069662	0.73676960806036	0	0	0	0.613655147549823
ado01615	1	1615	16.1013004791239	F	08ch	0.0693058	1	3.2	3.50754525881503	0.0433937472777201	3.2	55	0	1	63.8508888957857	12.7647409470438	4.90776555675675	1.51887634607162	5.41234130720695	16.4519193405597	4.38399360630941	7.27258901909799	1.29793865154	6.5019334547698	8.23716562211384	1.30900383097951	5.58307245361887	4.37812999439266	6.82325260491726	0.204636647143426	0	0.0835683800255836	1.86735577335917	0.135873402665261	0.538986715975965	0	0.386127169628714	0.283178059102829	0.109087196803297	0.388188234658912	0.0320610616997322	0.595809018618571
ado01617	1	1617	17.5687885010267	M	08ch	0.0533931	1	3.6	3.18380392653543	0.0721565600866176	3.6	56	0	0	60.3781685814156	13.2380414703394	3.19905470430529	1.84080039535308	4.55205325528623	16.3873193496194	3.54029603181354	6.39141100321902	1.9803139197749	5.56956020271246	9.44647801856353	1.13370690286672	3.59827090611804	4.00479913527277	7.13273763857359	0.0498556345825238	0	0.0407576883624872	1.60360565096958	0	0.50468885948918	0	0.467013646272569	0.56959448475541	0	0.289422582580889	0.209693303112983	0.347610692244839
ado01620	1	1620	15.4852840520192	M	08ch	0.0494229	1	3.4	2.86015237692454	0.0424961417788163	3.4	57	0	0	75.0712336688921	14.0954567694241	6.13589764968022	1.80528793039367	5.2807430678296	19.6008825074399	3.03935704797497	8.29326223883905	1.52044443816458	7.2610871099207	8.8531836518147	1.3399781568492	5.19315987611159	3.20903768426778	8.82293391921441	0.317074402859799	0	0.142716831979707	2.04390622903297	0	0.379523508276017	0	0.410002001652088	1.03952420779459	0	0.271135103801225	0.0253530918128926	0.520683230447902
ado01803	1	1803	10.2915811088296	M	08ch	0.116048	1	1.6	1.13770799260125	0.0529727181035464	1.6	34	11	11	76.0187594761604	20.1958077150654	5.10778878641285	1.86940015304709	6.06106452065416	18.3593043783446	4.6338635624174	9.95331257049537	1.69944512137236	6.73399482418037	10.7543381211692	2.3101117823696	5.44223423048377	4.53718442994541	10.6502069901168	0.376297041206015	0	0.256423831865794	2.60778663418007	0.0282140236416381	0.753394433353253	0	0.760949485991467	1.10171873684615	0.0380026419162549	0.519017659093352	0.160230261088362	0.600934395504576
ado01868	1	1868	11.917864476386	F	08ch	0.0931335	1	2.6	2.14978566864183	0.0467775142244917	2.6	51	1	4	79.4374479281255	18.830987384006	6.35594400277767	2.44708006750728	5.34663219773223	21.2326061817902	4.75860167137022	8.74582226320011	2.26157119913299	6.2453375457428	10.7164563126944	2.50725838061377	4.93247265328012	4.09437970632802	11.2135983475435	0.406179709527191	0	0.0263032729950916	2.87726850437044	0.103496609221181	0.638027984396415	0	0.270577287805451	0.967796781135751	0	0.122019863023237	0.511956867242596	0.908528874505567
ado01869	1	1869	10.4832306639288	F	08ch	0.129828	1	1.6	1.4137822697334	0.0535133623006433	1.6	40	6	8	75.9678968338474	17.3245758450181	6.39564928307573	1.17566542246252	5.08879236870556	17.5273059818036	4.5010161405107	7.96931609623361	1.51339781610779	5.63797878720827	12.897480749677	1.0658620455477	5.26016421487685	4.74401059931166	7.47892972533448	0.331645544629567	0	0.00915314643001908	1.81461605376269	0.0437737793252856	0.984548201404005	0	0.178377208022353	1.82844890757937	0	0.162592463931846	0.0956132936581304	0.582612930142421
ado01872	1	1872	10.6173853524983	M	08ch	0.113649	1	1.2	1.22894112842538	0.0533703955372836	1.2	48	5	3	70.2610607539847	14.9007891796219	5.17269072770739	1.94399322557827	5.02592894121522	17.9818256617472	5.59328440088442	8.90386095236547	2.2770057645495	6.267776389242	8.82968375015442	1.15482782508109	5.81114265866675	4.39357172486261	10.0343903334682	0.0646531680056613	0.0372993144698551	0.0427077056412155	2.34188880702424	0.0279757223226951	0.753661526530705	0	0.367381412264843	0.646845368617506	0	0.468198244500215	0.0154219070381066	0.775909911076557
ado01883	1	1883	10.984257357974	F	08ch	0.0562423	1	1.4	1.63873490404235	0.051464254359927	1.4	58	1	0	64.5898933909599	13.2958426322232	4.17456345210436	2.36215102819901	3.82357040168631	17.6888118738117	4.3291306324776	6.61649521368044	1.79735005397965	5.09896683498486	8.41841508887767	0.59213818177256	4.32075613821805	3.80068179969923	9.87897230089865	0.070768836587226	0	0.0528093031683158	2.51450266901759	0	0.390257143422357	0	0.309119471799559	0.532251902740238	0	0.151496098539775	0.0329692311219939	0.797364534991725
ado01887	1	1887	11.9917864476386	M	08ch	0.0727146	1	1.4	1.82502334131118	0.0468556077095779	1.4	53	2	1	65.2663372336232	12.4247426738104	4.87035318431898	1.73413717545133	3.20188998243605	18.0220957136008	3.65466112902497	8.28579603825443	1.52434560879165	4.71997693458074	7.75180356168484	1.55574991541011	4.24390217029766	3.1928770384431	7.27197296048187	0.207860332367346	0	0.0120449988711409	1.69955520958284	0.137551082634265	0.787649911086658	0	0.165935673841075	0.572902483044084	0	0.378446111946925	0.00311281018900555	0.368420969656652
ado01888	1	1888	11.2306639288159	M	08ch	0.0626246	1	2.4	1.46807243394223	0.0496221802718763	2.4	49	5	4	81.5358324157907	19.0854168726283	4.71169259238089	1.59433970803278	6.59088027198623	19.2650013561089	4.93852499680999	7.71984406867479	2.20010449099562	6.48828395491768	12.7402310990509	1.44981678749501	6.35586761663486	4.63809975195557	9.47427129040977	0.126818405775347	0	0.225299722003688	2.21029048369407	0.243508985144503	0.640177845693796	0	0.47604746963949	1.27697835057609	0	0.62033752266879	0.248182043933815	0.828961500563699
ado50108	1	50108	9.05954825462012	M	08ch	0.0535537	1	1	0.978184434935359	0.0401227595269839	1	NA	NA	NA	72.236644996547	15.9578692201842	5.96149395883692	2.34153186264538	5.2475748201226	15.8394469853112	3.66715462931779	9.03412646229483	2.1328628423032	5.41161324700572	9.50970495376592	2.46563154793276	5.98631334279353	4.75638417004624	11.1355945016788	0.32052205001218	0	0.263598749062157	1.22232796064345	0	0.659432453846121	0	0.141014171348138	1.02144994559244	0	0.289129662300146	0.238078861736568	1.27500721619611
ado50109	2	938	13.056810403833	F	08ch	0.0737793	1	3	2.71717807478676	0.0504706141989531	3	34	4	8	74.6904910220391	17.3572267079633	6.03526154489007	1.80821359531178	4.8101475923768	18.5407650506719	4.75370316303436	9.28302236136688	2.06207063061975	7.26588314868618	8.90336444824349	2.15858569630631	4.13860863037098	3.06521338912497	10.682783630458	0.298190144289586	0	0.0691998634799391	2.47671287398873	0.205452986924692	0.815753613926855	0	0.286069850885068	0.433527269476443	0	0.221482712824778	0.140370348237428	1.14322601377998
ado50109	3	1774	16.1806981519507	F	08ch	0.0293034	1	3.2	3.52026458093595	0.0438064688342455	3.2	NA	NA	NA	66.2466156207771	12.8570249992441	4.27347454744115	1.66549496163376	5.77636652956874	16.776713426289	3.29650859818881	7.48028053613189	1.40482204066818	6.53613605683357	8.33624846884745	2.22398019212268	3.19487678606933	3.28565585432389	7.80079871009213	0.0766288722111889	0	0.186418491819451	2.13697452093667	0	0.51744755878406	0	0.364359487195831	0.485871371939952	0	0.0888149843248398	0	0.536653527411878
ado50110	1	50110	7.06365503080082	F	08ch	0.0376887	1	1	1.01768929607459	0.0726943472672935	1	NA	NA	NA	68.2906716623952	14.6290882065101	5.11810562058833	2.1444574393656	3.34465569058322	15.4960943849359	5.45196533161449	8.76783517903429	1.26307217992817	4.67316457309142	9.14536872986903	2.35228690655437	4.05375736090136	4.32391476748477	11.1429639053162	0.208717944106515	0	0.0320773432592946	1.16080144054757	0.34565301063308	1.02557954641256	0	0.0867326552486931	0.942421249645206	0	0.151831204744649	0	1.01707450805478
ado50111	1	50111	8.80492813141684	F	08ch	0.0346686	1	1	1.00185649895232	0.0375390760752593	1	NA	NA	NA	68.6929881111107	15.5402179266168	3.60482855638215	1.1848412138326	3.01487857584385	15.873450847484	3.8871271385878	9.26086807751581	1.33686459789817	6.6300825745001	9.20443956190143	1.97308726585129	3.59715579307823	3.66623895808077	9.98958015258436	0.0307113192050898	0	0.0802036771230313	1.63927691599818	0.110434001774385	0.832204774489928	0	0.408243090233471	0.505340735094191	0	0.100697776834812	0.0973009814462309	0.917259040417039
ado50111	2	1028	14.3791923340178	F	32ch	0.0270941	1	3.25	3.13651151320388	0.0451729814603786	3.25	39	7	6	62.5230860121184	11.3069863142813	3.34199952470332	2.03320472307827	3.77375198945306	14.3864935347376	3.5222246681755	7.04571512421421	1.37204054329777	5.65588521601851	10.0017254588874	1.86340693604796	5.59654519286196	3.07851587237185	8.8079620488924	0.0019199909235228	0	0.107173893435062	1.47306239793213	0.0788734090801828	0.659095814083271	0	0.404899009556928	1.08660686453642	0	0.519632383417201	0.0833934003274627	0.709648750292706
ado50112	1	50112	8.7337440109514	F	08ch	0.0353133	1	1	0.993393812319118	0.0369267962853019	1	NA	NA	NA	70.0385332122823	12.0317822712082	4.17235743906052	1.46608486722484	4.04651956242084	20.2966315006271	2.76009575851351	6.93081326339865	2.14359337035286	7.27429068230997	10.3042323802025	0.798335597564236	5.09705015135275	3.2788070088005	8.82922750338364	0.11720363784643	0	0.0887407670685718	2.28498145814388	0.0547030163379206	0.0886972939244717	0	0.608674292232917	0.885725322446311	0	0.369852422624254	0.0411250762415311	0.525991874169591
ado50112	2	1029	14.3080082135524	F	32ch	0.0340813	1	3.6	3.11694180411172	0.0453176618104617	3.6	47	4	3	69.0025733399695	14.2897469506869	5.23277307850384	1.45497693264139	4.12645828222821	16.8273487015126	3.32159611721194	7.33360943449187	2.03787453086733	6.3159586937836	8.38433848917539	0.806629684825472	5.01117515951075	3.53397467608868	9.8744214091372	0.257543131732041	0	0.0218353323304884	1.79282571293688	0.128568463081111	0.670198655885346	0	0.176153269848469	0.402676329362135	0	0.702555663306654	0	1.14107777543234
ado50112	3	1743	17.1964407939767	F	08ch	0.0354437	1	3.8	3.64960564089416	0.0602280445736437	3.8	NA	NA	NA	67.967952824489	12.4025742039432	4.84275515567266	2.13453827573097	4.22550398486173	14.2580600908067	3.3987704600782	7.02303722940366	1.71405316492682	6.32390421367631	11.961590039386	0.358143250564196	3.62770121805237	3.34090263231839	13.4723606297663	0.0923318456650795	0	0.209866462184644	0.943058666914578	0.15456171785679	0.602103452976687	0	0.736645900436538	1.26765067462792	0	0.109631360698668	0	1.63935319010917
ado50113	1	50113	8.64065708418891	F	08ch	0.0349731	1	1	0.9835562275613	0.0362284281072755	1	NA	NA	NA	74.9578929178144	19.0768157222869	6.48905632844946	2.05296839101209	5.29788451070114	18.4157226536757	5.03768316279966	7.70961095527591	2.43753321797545	5.4798625581514	10.2874468796815	1.99223525530745	3.66966982641575	4.3886093286876	10.2546075883429	0.119890562337318	0	0.282663746206662	2.74670018244763	0.280251167115232	0.289198829818371	0.0792958985394778	0.454055037892097	0.939840715861234	0	0.213656936072013	0.162854082937012	0.899059554552754
ado50113	2	815	13.6919917864476	F	32ch	0.0343762	1	3.2	2.93438379146004	0.0470487731335611	3.2	54	1	2	55.0083693133782	8.93391588149851	4.87082463926978	1.87835677446181	3.07669493735569	13.7259495360674	3.82961349714458	6.35104500683879	1.78838626207252	3.69513727255573	6.94814035597582	1.47275963556542	3.42139264938121	3.54761930353674	8.67774503063275	0.120430626999354	0	0.00934161599133176	0.960444057832044	0.146527777846329	0.364247822398489	0.0296265768886484	0.0145574749127807	0.163579385393531	0	0.073604487689849	0.0307906311170134	0.395228656119489
ado50114	1	50114	7.48528405201917	M	08ch	0.0924897	1	1	1.00874673437957	0.0527511567314084	1	NA	NA	NA	64.8933344451969	13.5261630813476	3.23303349459394	1.64576412852329	4.67564314969903	17.8813332170198	5.33802689031636	8.13161064445628	2.54184789604575	4.95989951151843	9.02270079579458	0.605092423142606	4.05636064369565	3.38454124767176	8.04411308430202	0.129293648487513	0	0.0255820318087341	2.00791527740331	0.28933066488893	0.594954795253537	0	0.334019012517911	0.650879968905961	0	0.21643642423276	0	0.496896536112116
ado50115	1	50115	7.83572895277207	M	08ch	0.041593	1	1	0.98621414680115	0.0415626416695222	1	NA	NA	NA	63.8039673087421	13.0595457889426	5.867041549232	1.39651560352718	4.64279977908093	16.0904088834323	3.64899866633974	7.40744376510327	1.2474495456453	5.41303696199654	6.80366204212152	1.37688420883251	3.49197057000421	2.85322877168564	7.39329751404132	0.134852652297326	0	0.229992277514626	1.8507652091158	0.0656332146456597	0.257635290877875	0	0.227781002442739	0.184813567702694	0	0.0908151361481273	0	0.645276318820858
ado50116	1	50116	9.72210814510609	F	08ch	0.196284	1	1	1.17610158316849	0.0472907762714506	1	NA	NA	NA	64.9207942309392	14.4143708425657	5.21761390913634	2.16572292967799	3.30400762569998	16.2202365271806	3.49865065920552	8.32356809183669	1.70393306175245	5.38547621064397	8.79526579433095	1.14463325966823	4.32583742158878	2.41840651484276	8.88217875339787	0.368736770304939	0	0.011822860318203	1.48413724582977	0.00227881440955446	0.801293253460884	0	0.0951374640221533	1.18185565371676	0	0.181987629796534	0.0158669645757163	1.06103352364824
ado50116	2	728	14.5023956194387	F	32ch	0.0678093	1	3.8	3.1696352355769	0.0448393554860934	3.8	55	0	0	63.3036099148581	11.742547363127	5.08153893372127	1.45564841232276	3.19897354770829	15.3888115689249	3.81907588534769	8.27852292282551	1.81210901444176	4.30380650941017	8.73367240455767	1.37588628467334	4.49926099852454	3.06738369976562	10.2801398662211	0.260637680824294	0	0.232851798098898	0.960392143022004	0.0992833025543864	0.902141993356549	0	0.0845502498597613	0.952512279695458	0	0.0469476769682307	0	1.19408614901285
ado50119	1	50119	7.18412046543463	M	08ch	0.133317	1	1	1.03996739658093	0.0663620275911618	1	NA	NA	NA	70.2221621542822	15.4419424478171	4.62074180592524	1.76848463378883	4.30127943465232	16.0552224383666	5.1110869547899	10.0211343055887	1.38780779017786	5.75613979155788	7.32233992079423	0.74569918223796	3.49874928420188	4.0168982738496	8.11611272550975	0.0614675605285113	0	0.208289914912333	1.1658148672725	0.0915211058332193	1.05424749931857	0	0.35184944961027	0.601485010543322	0	0.0109254918847297	0.0792132103135544	0.69523867987988
ado50122	1	50122	8.15879534565366	M	08ch	0.0980489	1	1	0.978485057441444	0.0362369767377077	1	NA	NA	NA	61.7030054890655	12.4041971563097	4.47860960737277	1.39254867906481	4.08575204658723	15.9362107497544	3.74578291798604	8.15496967150192	2.12655821105236	4.97312282571012	5.70170743737726	0.933752440176645	3.57166164620499	3.2330066119815	7.07435681245075	0.0888755432042401	0	0.0122528730599805	2.03563685039594	0.0541991148541957	0.800567496287581	0	0.200762083572343	0.0745974619246029	0	0.16756644353267	0.0580847160725788	0.496769055386576
ado50122	2	783	13.0650239561944	M	32ch	0.046787	1	1.25	2.27293961644467	0.0504608427432425	1.25	30	3	0	67.3776032627751	14.4226734606373	4.04069866417231	1.47986766074572	4.50836682994672	17.4237306367602	3.67163594710692	8.86452271871593	2.65791512046417	6.0910315701156	7.62033162838194	1.58214508314694	4.22239208450394	3.90633609116016	7.92020082187185	0.228048404532472	0	0.092399240724781	2.26817122889508	0.0284288845326517	0.745167698967597	0	0.500619631679287	0.289250690093518	0.0384920951120605	0.219490043522167	0.263839556420976	0.4820059851544
ado50123	1	50123	8.15879534565366	M	08ch	0.149285	1	1	0.978485057441444	0.0362369767377077	1	NA	NA	NA	69.0813703530144	14.5089871566862	5.31879068835136	1.63821799388603	3.71848196331045	16.5331955019317	3.89479238987383	7.78924515701162	1.90994572960425	5.35130261997731	11.3051710409602	0.348553923301044	5.67048685386238	3.96038245258103	10.8776684610247	0.29692994286966	0	0.116324107651557	2.28319503846672	0.110713579178176	0.657414329847711	0	0.19033715352953	1.2255579357434	0	0.106404841419198	0.0300598358592891	0.614690762339608
ado50124	1	50124	8.62422997946612	M	08ch	0.0431225	1	1	0.975740484053792	0.0361190646184009	1	NA	NA	NA	66.1910549355	13.5543203077619	5.65564128977655	1.72265347800925	4.91083267123796	16.2704957037742	5.7296002351574	9.55947572841254	2.69145983181727	6.29798666619804	8.24240558793751	1.9592885759824	5.51365945925447	3.24056559611201	7.76942836997796	0.183122660161133	0	0.104667291032942	2.39157401223983	0.0957892043972104	1.42278577625744	0	0.195996413600493	0.175222513641448	0.0524117373914457	0.119268470051662	0.0814295526502337	0.239374537829429
ado50125	1	50125	7.58658453114305	F	08ch	0.0533352	1	1	0.964129916868597	0.0489664996649038	1	NA	NA	NA	72.9954547392297	15.7454276136576	3.83554013384042	1.50059843986999	4.94285742080558	16.8478597194386	3.42468144836241	8.73989618301059	2.61990827237669	6.4894297791593	11.2813800785882	1.69262329880923	4.43125737179675	3.61515639854929	9.27930191754657	0.182694313519425	0.0391614866577707	0.114371522339051	1.83436127883599	0.0136247206815955	0.940943606672306	0.014990410261841	0.467782564256672	1.21824542876733	0	0.116746714673287	0.375611414418231	0.790730035512258
ado50126	1	50126	7.65503080082136	F	08ch	0.110868	1	1	0.960219432397468	0.0466561408972687	1	NA	NA	NA	70.1714400150137	16.4321132072454	5.11309637847435	1.53605016945796	4.54687951364951	16.8820737868886	4.26130881062642	9.34935727477164	1.71446329323057	6.26107062625338	8.95732711429409	2.18869183732103	3.17954173059951	3.79912132361208	9.00771715179792	0.133621003071526	0	0.238834360033395	1.54663134292366	0	0.479714807381274	0	0.362554859328315	1.03063659549596	0	0.118587683081903	0.147087091687827	0.771217195566542
ado50126	2	811	12.6899383983573	F	08ch	0.0332375	1	2.6	2.55847506671071	0.0497841875024662	2.6	49	3	6	78.5468959765456	18.389970659614	5.43696650494958	2.4418139221698	4.38218568363523	16.6007054382255	3.91127003707143	9.06661438008802	1.91367602278801	6.14731783416451	11.8649689242783	2.41093801272058	5.57458140654639	4.09806276783858	11.4958794755314	0.0772905284625524	0	0.273321883876012	2.51050931269138	0.00974695951782034	0.810075172292866	0	0.193045422332518	1.14427130794385	0	0.317307741871299	0.0670131439127191	0.903741699404758
ado50126	3	1505	15.2197125256674	F	08ch	0.0341189	1	3.5	3.3415065069228	0.0429033285441205	3.5	NA	NA	NA	72.6701266291907	15.8293830213788	6.31762593509595	1.67270518979715	5.21558306206866	18.8869774279127	5.01271844539037	8.71879021959239	2.75092194846319	5.43685516430287	9.86897591775884	1.0571367336739	4.24102885379312	3.1419377647982	7.87790728548383	0.267861360964612	0	0.307351746696114	2.03475750816553	0	0.684732706400644	0	0.153661303344761	0.603355204535637	0	0.34479235279422	0.0922215525358296	0.526137893186894
ado50127	1	50127	7.46611909650924	F	08ch	0.0558726	1	1	0.972778549522114	0.0535146223813889	1	NA	NA	NA	70.4033721202195	14.2793325530775	5.47426876584227	1.98473073618074	3.85319422200081	17.6587047168905	4.41362386050855	9.13201654886047	1.83713965052529	5.51831517086454	9.5453390030149	1.18520752621258	3.70005946331088	3.9283320654809	7.63294825604647	0.250719094971088	0	0.0841213448395417	2.06787819010903	0.119190598043824	0.68810783016281	0	0.254597042502839	0.707730620240536	0	0.189531684634092	0.00588155319525452	0.769742651610707
ado50127	2	819	12.5010266940452	F	08ch	0.0317547	1	2.6	2.46563842099311	0.0488884624426316	2.6	40	4	9	72.0928261512525	13.3209954450348	6.46199157804528	1.42363111614078	5.75279385071008	18.9742734559935	3.78085883807535	8.25507975980603	2.43932645071785	7.14838396947099	8.42902254043425	2.14883454448903	4.25186867013011	4.5411628954384	8.9952180778686	0.376256428348396	0	0.419746367858392	2.00568711187697	0.0443911787891633	0.407489563342001	0	0.501491939067421	0.358649083525632	0	0.210170772756895	0.0126031160857329	0.473793472161109
ado50127	3	1506	15.0308008213552	F	08ch	0.0374487	1	3.4	3.29961980892011	0.0433440124289409	3.4	NA	NA	NA	77.0844243365706	16.6427279190737	6.25678694353853	1.37408467287613	6.24257629033232	18.7497523973384	4.72921762427413	9.9703223471157	2.02072920472641	6.1993987147998	9.63529936023771	2.07259113733602	5.23824212417899	5.2799760403699	8.07088607643714	0.348987468756319	0	0.0210442834604486	2.77785191566492	0.24149829335051	0.803720335675939	0	0.311491015801945	1.22136701618929	0.0613089407492079	0.118204431704676	0.277046537325924	0.199547376234149
ado50129	1	50129	9.42368240930869	M	08ch	0.0330131	1	1	0.995204171763689	0.0440014210476767	1	NA	NA	NA	66.2187813648707	13.9860635260256	4.87128627334071	1.53141176180704	5.0301996788157	18.8143419870425	4.05730818627564	8.84144302775789	2.10733442511806	5.27377728749347	5.97945462096719	1.88771231723529	4.97304966114488	4.58388473208086	9.23690073100566	0.260457078947207	0	0.0905497439459695	2.4406026316663	0	0.570877420175197	0	0.322011543009903	0.317861247081299	0	0.222200631087453	0.171246460880379	0.808426951121089
ado50129	2	840	14.4969199178645	M	08ch	0.0323692	1	2.2	2.64943539641827	0.044854854071799	2.2	39	4	8	79.443173604367	18.5031663068336	5.59464187799608	1.92882334943203	5.8202154824113	19.7334077131856	5.36625421678384	10.529929743552	2.02483272004936	6.23629381233844	9.84255292458022	1.67362245739962	5.05416853825387	4.50983672810387	11.9481125058429	0.528250214532132	0	0.281209095927074	2.91456065033965	0.21416500642142	1.31528593483447	0	0.586146591962003	0.700077824983353	0	0.343669040828047	0.0972225766689381	1.66570865750608
ado50129	3	1575	17.2950034223135	M	08ch	0.0269866	1	3.2	3.15074050293332	0.0630803875114747	3.2	NA	NA	NA	74.2591550647585	15.0496261502883	6.37909830891624	1.15136591520184	5.73085615037923	20.2098052422985	5.1294817790219	9.22660613493179	2.07273826071015	7.02779417404306	9.89704972890998	1.65226235178103	4.73688104204766	4.02307572510869	7.83174271929785	0.309744772668306	0	0.108747668721667	2.77744828256396	0.272119768799664	0.72092467711517	0	0.545367461752138	0.653591679343254	0	0.186404776480539	0.113387020725755	0.160079487340802
ado50130	2	937	12.3340177960301	M	08ch	0.040209	1	NA	1.98444260322091	0.0480437515312819	1.97890578095909	42	2	2	74.9297296592124	18.8390103644741	6.53211826399446	1.38593336919997	5.03872198125302	17.4713874963156	4.97014527789074	8.75557290420112	2.38756113071847	4.96715497605403	11.4502723333369	1.69686329317202	4.99306552792191	4.1490504871216	10.2786632290002	0.377572189621253	0	0.0609904244035145	1.95439432585078	0.11835690399485	0.811241721570621	0.0614582853431859	0.0480447717683984	1.39102959347492	0	0.402266307425574	0.0105313077436361	0.955290068247994
ado50132	1	50132	7.67693360711841	F	08ch	0.0758358	1	1	0.959122721533546	0.0459601697048569	1	NA	NA	NA	70.8879365975624	15.6963393682949	5.70813135209221	1.50764150684209	4.58289801708078	17.4192074075412	4.7766035502051	10.0293290896297	2.19088254254605	4.81835580324416	8.87247509350553	1.67734433635032	4.83216098371363	4.18763080431147	7.70578451742679	0.0995176716173674	0	0.276342645187378	1.72380590629601	0.151104986070544	1.12127385201868	0	0.0882475031840615	0.409975890001376	0	0.329556758791252	0.150652405097339	0.568263843999258
ado50170	1	50170	9.00752908966461	M	08ch	0.0479551	1	1	0.977210316168711	0.0395568265671704	1	NA	NA	NA	71.6974339332032	18.3255592049487	4.75355069893043	2.03003121316293	3.83289929284749	18.6615298056701	3.6147569688607	8.64046877324684	2.01840774582537	5.62159194281459	8.82867889555539	1.25585869132088	3.92413115952446	4.24057037588716	9.74839559686374	0.205252928518498	0	0.0653137943741738	2.30141933093065	0	0.627129940073003	0.104918774913384	0.112749030626916	0.967803729336024	0	0.150381792531821	0.00410122503832722	1.11416448113037
ado50171	1	50171	8.65434633812457	F	08ch	0.106225	1	1	0.984911812655024	0.0363229495179009	1	NA	NA	NA	62.0900213106381	10.3055437261497	4.18389450445134	1.90870921278588	3.86570028077583	13.7852505286219	3.58857514172241	9.00775207672445	1.82118537345952	4.77367270609012	8.5479702101666	1.34099333161133	4.72339096333599	2.54380792229414	5.13431996824062	0.00131660451853088	0	0.0583210271253531	0.788165297579343	0.1064363936755	0.673987538325895	0	0.17846706338252	0.488016078331634	0	0.223994327259973	0.0873390356876815	0.0463829673154798
ado50173	1	50173	9.09240246406571	F	08ch	0.210556	1	1	1.04324865178765	0.0404872666148141	1	NA	NA	NA	64.0424981453431	13.8936912623073	4.92934894261304	1.94336220114251	3.40829651967914	15.6709094064613	3.68407733190272	9.04341757753931	2.29523159955201	6.27791827384564	7.14921934913036	1.53241692434352	5.06065261510357	4.21736878919471	8.52892532990229	0.139235026006166	0	0.057841298385873	2.10944318676863	0	1.13832418964574	0	0.346654099475914	0.400605109100245	0	0.220970214219695	0.148199562198211	0.217791607699628
ado50173	2	1772	17.5660506502396	F	08ch	0.0274731	1	3.8	3.68102710893929	0.0720576241322259	3.8	54	2	1	64.7301036832824	12.2120005379191	5.174921414796	1.72294157693531	4.82140696145057	18.3774233670743	4.14655601424621	8.34101077756432	2.12328252335601	6.28488153402206	8.72249813213551	2.60661218289281	4.23837116441664	4.58290005147026	5.87390382551655	0.238766301498893	0	0.520757757373168	2.22140112907512	0.0366477198267577	0.469371350771429	0	0.380011224852969	0.267188842417275	0	0.200040102821765	0.162245160287007	0.547987620601496
ado50174	1	50174	9.09240246406571	F	08ch	0.0696596	1	1	1.04324865178765	0.0404872666148141	1	NA	NA	NA	67.7141718370374	15.7739028200416	5.33576668275983	1.53958077398834	4.84786306211622	19.0911422342686	4.58526570962507	8.44527594239959	1.25939233145051	5.47063707447766	8.8113492745265	1.68008370580742	3.42305443459454	3.73220960523091	8.61152329974516	0.242575164963212	0	0.133390799018839	3.56175764041184	0.183116981562286	0.941876815010071	0	0.126551896062191	1.29097901718004	0	0.0179518210610508	0	0.913220237209064
ado50174	2	1773	17.5660506502396	F	08ch	0.0584983	1	3.8	3.68102710893929	0.0720576241322259	3.8	54	1	3	57.2531521912568	10.704208119045	5.10410222064105	1.36428424521268	3.53512984093593	14.4742062177881	4.44460067713289	7.69311196052767	2.01170101879483	6.63202050697008	8.60697898782326	0.889003199862117	4.34017320812032	3.87810829985839	5.69819922152656	0.0032335208799904	0	0	1.82441045355892	0	0.542413591068407	0	0.501669300909281	1.03498811711271	0	0.23978274115423	0.166173764115826	0.268829573421126
ado50176	1	50176	9.28405201916495	F	08ch	0.0529393	1	1	1.07721658259162	0.0425470574847013	1	NA	NA	NA	60.6446764479542	11.8165230849065	5.04784231192838	1.39641665810432	4.65642298189892	12.9210185970697	4.42693294294471	7.951630049423	1.77219177177138	5.56983586482292	10.2476435089219	1.13514759975568	4.68352908577087	4.03679180548784	5.79994877328748	0.166690772938012	0	0.228537790891822	1.39788071863877	0.712110512144906	0.284912537399258	0	0.377847493765873	0.753442551383408	0	0.366887331410711	0.0902005563569807	0.298502184251523
ado50182	1	50182	8.19712525667351	M	08ch	0.16689	1	1	0.978354768780812	0.0359226551428902	1	NA	NA	NA	73.1672950091268	16.3102948926295	5.39605724927695	1.39048370569049	4.98860503439617	18.8911317462885	3.95424317602011	7.30546804666754	2.15787504126616	4.22488196653971	8.41839856662575	1.22379974330107	3.29870700931081	4.93638818572872	10.1092053895486	0.179417706819257	0	0.611187329022752	2.76392471926545	0	0.187317299447278	0.156143858428579	0.0186325208871418	0.626157281877439	0	0.179531713772109	0.12150243385651	1.0659762698098
ado50183	1	50183	9.49486652977413	F	08ch	0.0421212	1	1	1.12123472367874	0.0447549553305049	1	NA	NA	NA	75.3682083984015	16.1406244752252	4.7903993317091	1.72294229238778	6.32307938944358	18.227434427969	3.91896824151753	9.29555313117637	2.15947789750528	5.90662487064333	9.30465685674027	1.30618991628796	4.66864878942968	3.7143691423574	10.1794062321257	0.244494264718822	0	0.334723508399474	2.78436939550273	0.0873813660389643	0.916891029726842	0	0.354702645629933	0.416727522174696	0	0.0542930091896423	0.0295760767224349	0.720803419355559
ado50186	1	50186	9.51676933607118	M	08ch	0.154628	1	1	1.00333373488047	0.044990217008754	1	NA	NA	NA	57.1007991983066	12.1921449191117	4.59868148866171	1.0630064634437	2.82234041634605	13.7477087932509	4.37696012806122	7.05726174963415	2.30835520918448	4.67291593438491	6.77725725943064	2.30338591978962	4.94319304153257	3.91207367594843	6.2935989424967	0.126013025304829	0	0.163788314117961	1.23645046104486	0.0439953856892326	0.494433705823364	0	0.164600130499204	0.679113694920143	0	0.241528460865367	0.231017839676196	0.433762750912259
ado50186	2	1115	15.5893223819302	M	32ch	0.0313159	1	3.2	2.88013499875424	0.0424325866318033	3.2	41	6	9	59.8199554624787	11.5883487943313	2.96132226163463	1.22985147920452	2.23963773847112	14.4484048427184	4.09054994665384	9.20915885299812	1.45534011266139	6.56363551282431	5.60782769618708	1.11435464517929	3.21103867507306	3.54146701787827	7.056061078838	0.1783351077127	0	0.10323463416827	1.20134809321765	0.0189923309496771	0.932621743431764	0	0.302919718271802	0.434304194620261	0.0340779735679313	0.198384377800976	0.12313420847707	0.590899704911998
ado50187	1	50187	7.55920602327173	F	08ch	0.0699432	1	1	0.965898344110994	0.049947076713943	1	NA	NA	NA	72.3864139586733	14.6677403973369	5.20028549034199	1.29176404479652	5.34380036748677	19.807124799635	4.17559423523778	9.00818463935734	2.36105493004466	6.65154342164428	9.59767924188785	2.41156017346878	5.37014882308816	4.27327740362399	6.66238357162615	0.125457506897798	0	0.129228667210934	2.52921889499491	0	0.393482385840157	0	0.144704041132753	0.698134744904485	0.0136222451499476	0.376068269349268	0.0984773967028874	0.358509541704589
ado50189	1	50189	9.06776180698152	M	08ch	0.0871447	1	1	0.97835778833716	0.0402134140357126	1	NA	NA	NA	66.4807689833832	16.0311820854698	5.31216621982457	1.6786287394421	4.44770839990402	15.4813429553849	4.12065347420627	8.68876272544306	1.87001964881545	6.7614189322672	10.1333495492764	1.20473125385299	6.02095649475381	4.24288581645297	5.52628463781492	0.179188418489578	0	0.277165800337254	1.93753602236611	0.215578623624203	0.974181905993396	0	0.459968112284844	0.845406840171009	0	0.365571762001262	0.158429629872627	0.219256547756008
ado50189	2	843	14.1054072553046	M	08ch	0.0534227	1	NA	2.55535918660913	0.0456199132291525	2.5117554354008	33	7	4	76.9052118502978	18.2965100838664	6.61397103485725	1.86946324212023	4.76199872612956	19.3762547359637	5.00885894625214	8.46296484789396	2.21982502103601	5.16816569519477	9.9322958180827	1.05483533525202	4.77463113607037	4.95304291193923	8.3072686428582	0.714992574040524	0	0.151766019747153	2.74173632595777	0.385975285217507	0.66151945062683	0	0.0937203635630204	0.593122308476218	0	0.0762936566452703	0.10104649023203	0.621127115799
ado50189	3	1582	16.9801505817933	M	08ch	0.052136	1	2.5	3.10910316123388	0.0547644891559614	2.5	NA	NA	NA	72.9878864136791	13.316903954955	6.61757847696769	1.96667329597052	4.77518017548686	18.1637837728971	5.26071516143186	10.0088991916615	2.03025229549702	5.26148390404234	9.01618877742663	2.64210494447006	4.38166083948209	4.77468203114848	6.47571416494491	0.02463254941654	0	0.218589984943575	1.60068936725465	0.10420785971047	0.814439068854419	0	0.274012795103683	0.676195188303918	0.0380904707911371	0.262913516709227	0.0947219642018233	0.0238866579460603
ado50190	1	50190	8.89253935660506	M	08ch	0.0578708	1	1	0.975775506545779	0.0383685386837315	1	NA	NA	NA	64.8221129511767	12.9472702210877	4.22959853228507	1.20648465119635	3.24031472472116	14.2185070580655	4.54311092554686	10.029741277969	1.8863059424297	4.11483766678377	10.0442224106311	0.979571828398476	4.64143544436689	3.39093918233376	4.98869879801137	0.123101230963653	0	0.0783613337850634	0.825114428311197	0.32777460823814	1.12685978692518	0.00641700830384173	0.0826122282772696	0.727038094593208	0	0.198145244192325	0.0393355725217489	0.0762513173860727
ado50191	1	50191	7.60301163586585	M	08ch	0.0722213	1	1	0.999508219769657	0.0483935033176213	1	NA	NA	NA	58.1834337782057	11.2201710889444	3.67703938140137	1.56273513239611	4.11353830874108	14.543482868078	5.28521196427331	6.73439406094627	1.56850318456538	6.1269167406876	7.30633343786265	1.03411207170876	3.33544816996792	3.33220909163178	4.83019471175939	0.202358083913854	0	0.0994681251842023	1.53472773254709	0.220828766365494	0.299414536765066	0	0.190827691119554	0.213958306096696	0	0.0942054440962943	0.103653246849075	0.152538704107509
ado50192	1	50192	9.07049965776865	F	08ch	0.0578515	1	1	1.03973290610215	0.0402437043186498	1	NA	NA	NA	66.4286347359446	15.5971265064247	5.21534091500155	1.06154279630622	3.971060679808	17.3127767385119	3.94418499657836	8.37127965524088	1.14150910746263	5.56192481498921	8.43978710777314	1.18337090569922	4.22293508522369	3.43711263371219	6.04307034828123	0.143154123946443	0	0	2.63127432093117	0.0164079732231486	0.696985698788915	0	0.199511884408722	0.443131180277082	0.0425894248250178	0.0223018577632603	0.113710919296913	0.568163070124137
ado50193	1	50193	6.70773442847365	F	08ch	0.0751936	1	1	1.07734346428606	0.0939249509063756	1	NA	NA	NA	78.1775164264066	18.9116151071499	6.3367331026609	1.38107871878556	5.00602259336294	20.7529982097615	4.31545987266945	9.63463947805168	2.48242504017196	6.1299375839622	11.6089574892028	1.23062076576639	4.3364040218642	4.22761834403736	9.73841594671658	0.364307717709895	0	0.0444305651793031	2.52088128836673	0.110583353321829	0.446871210197594	0	0.132629337890218	0.823078101721334	0	0.0611554403451737	0.270272606803214	0.802959892108033
ado50193	2	817	11.7070499657769	F	08ch	0.0997007	1	2.6	2.03062599488809	0.0469984118473109	2.6	37	7	7	73.7145846737747	16.2738968403171	5.88819243315973	1.31755714186083	4.65326137435619	20.442211866508	4.35842315608884	9.44323382519248	2.19429914241812	5.7271653682412	8.52119322470284	1.86724158649017	4.66073812254218	3.33203942420609	7.68316253558546	0.470097291459342	0.00201854117847888	0.148014246846377	2.41989917602079	0.318917582552486	0.632994531898402	0	0.198188919064641	0.891333921136152	0	0.181489926479478	0.11637393642361	0.4697956057255
ado50211	2	919	13.388090349076	M	08ch	0.164318	1	2.2	2.36718201261089	0.0490530875366381	2.2	NA	NA	NA	68.364375674269	14.2571077367733	4.99150073251856	2.19160036594151	4.65022139170484	14.2891982876921	4.4598959060538	8.65727327589293	1.90264277031942	6.41237630162227	8.82753083271088	1.69279630778085	4.66790477730392	1.95959797735156	11.8894148668124	0.194105839005136	0	0.0290209613743692	1.43083399917404	0.0185162102716465	0.569983360806138	0.0267176086901951	0.510624946263093	0.673178104570082	0	0.00379504246607087	0	1.34677638208421
ado50211	3	1510	15.668720054757	M	08ch	0.10031	1	3	2.8951036409513	0.0424305038062732	3	NA	NA	NA	63.6100479074228	11.9661411572054	3.79008661416646	1.40785270998736	3.29174119286308	15.4247577610165	3.1506793451448	7.34334351311552	2.16738927421568	5.06960302183267	9.49439762279514	2.11973543762819	3.86608724726953	4.32215652792895	9.52229073728161	0	0	0	1.82255280837947	0	0.42932917502761	0	0.153733637401255	0.70327554909154	0	0.116257249323289	0	0.588611893505797
ado50212	1	50212	9.67556468172485	F	08ch	0.0345687	1	1	1.16425734786793	0.0467549782419066	1	NA	NA	NA	64.3668233248502	11.7974070493978	5.08326989678562	2.08314236427561	4.03295232624198	14.4449763951793	4.87477474113548	9.05466273325623	2.02396345394383	4.80011862190842	10.2807528644389	1.75548708203361	4.65223183999411	3.87849515809505	8.41072879984041	0.221949627246391	0	0.0094251758550542	1.15499027315668	0	0.864695085739792	0	0.18643651985927	1.25490645352834	0	0.184401002548476	0.0162698559932206	0.424563743956258
ado50212	2	751	14.3463381245722	F	32ch	0.0470847	1	3.5	3.12751624989634	0.0452448446877178	3.5	37	3	4	68.2306089107872	17.9669447764818	5.26777386576552	1.33309995770155	5.3874745909456	16.9511600700532	4.7865749621213	9.07358626758283	1.46353824106434	4.74718266935309	7.84433804268057	1.85286986974962	5.74172756406251	3.55180588681525	9.2675697512443	0.248120628071415	0	0.384350665734202	2.51172712996408	0.399977894112863	0.897622349191376	0	0.0945101840236524	0.521912324812494	0.00702192031510074	0.340357256386666	0.0157371744255353	1.34046058863893
ado50212	3	1493	17.0650239561944	F	08ch	0.0340458	1	3.6	3.6364179166321	0.0567769743251536	3.6	NA	NA	NA	61.5731317158784	12.2922622400048	4.67383565596594	1.31781946985994	5.24662782895156	16.414271898353	4.11193935873563	8.56215616366595	1.61328267828258	6.74949423541024	8.51612263648146	2.26603310543239	4.39542274698111	3.70036344216367	7.19991608762372	0.243164483248696	0	0.234281722277037	1.7662657034059	0.0106524524278959	0.58409552390973	0	0.243752602743587	0.234840133030984	0	0.169300309338956	0.152966772258057	0.682593143112609
ado50213	1	50213	8.77481177275838	F	08ch	0.0842915	1	1	0.998180541345109	0.0372726173089399	1	NA	NA	NA	64.3599394039672	12.1392726604699	5.10962129941649	1.72145524809856	4.66084095706855	17.2867245147686	4.85690833535454	9.0198650431805	2.22576155500196	5.32528010305817	10.7152098037142	1.46315685761398	4.22448711570942	4.5720570764384	5.35280344575125	0.095827724839149	0	0	1.42516656437301	0.154732320614181	1.176697717218	0.030022948298429	0.177783624238577	0.915808544577342	0	0.352450901494882	0.182984489401572	0.238172455870453
ado50213	2	818	13.6728268309377	F	08ch	0.0446336	1	3.2	2.92829975012088	0.0471605140013155	3.2	49	3	0	72.5608102296137	13.7808851883572	5.34021477775471	1.31961248149824	5.03992344976153	15.8461305997332	4.65150699209056	9.65018352216771	2.33702206030837	5.44069583534267	9.05814080387407	2.13209796646877	5.64576270336749	4.46973488335961	12.3370397752775	0.368826655025156	0	0.206205727838771	1.18353840704824	0.263040380102826	0.888515901813912	0.0284183435182574	0.150802230427497	0.65021440280432	0	0.0818665393711978	0.138192651347099	1.15414702380395
ado50214	1	50214	9.58247775496235	F	08ch	0.0938378	1	1	1.1414990728013	0.0457076014724474	1	NA	NA	NA	73.7170802355613	14.8775683121884	5.29408549070231	2.18990988519936	4.36479107967861	17.1589006102882	5.07931087124719	7.821774011512	2.27348000452619	6.42694606612571	7.54699056886247	1.29664410460166	4.80872007856372	4.21349967952663	9.69489680597493	0.14790951027465	0.174170738023826	0.145860899485516	1.61956612154684	0.222270563172281	0.351212156031228	0	0.105712685358825	0.23046241334856	0	0.299115037514729	0.0886178135955767	1.16249507628684
ado50214	2	842	14.5188227241615	F	08ch	0.0450094	1	2.4	3.17397048769826	0.0447926951343863	2.4	54	1	0	70.7450841785339	15.9651787818064	4.54174651547979	1.08330659843297	4.71341043959735	16.192694155851	5.02230319874181	9.22470625966246	2.05454748236948	6.02550212462791	9.1563303505882	1.94112954163747	4.37684424486092	2.87350308169688	8.99200721609364	0.301161363630788	0	0.219316665280029	1.48173902729382	0.237639065616375	0.618096738732731	0	0.260445576506275	0.582081237940535	0	0.209425627845387	0.0348225305393658	0.502116909226331
ado50224	1	50224	8.13141683778234	M	08ch	0.0630099	1	1	0.978677540139163	0.0365011795035333	1	NA	NA	NA	65.2845939229608	12.7360590247155	5.14081518536961	1.8478649618504	3.6347829699874	16.6958939599511	4.65129200806945	6.54819622413714	2.22629948921534	6.04122287875314	8.60287470586874	2.57491196614296	3.7103703099715	3.50513005654348	7.74961348077724	0.0858478260433617	0	0.331335714192597	1.57318660419823	0.285999417481935	0.306518788172689	0	0.226970063310654	0.926434799714541	0	0.0990357491929665	0	0.817582733053318
ado50225	1	50225	8.57768651608487	M	08ch	0.049972	1	1	0.976131211958745	0.0358348562226712	1	NA	NA	NA	68.9529763615213	15.4054067051974	4.702780730841	2.4879714449996	5.53327335353347	18.1636554966617	3.92673292599632	9.5142489567333	2.1421572789829	5.3210212032518	9.47726490478671	1.29835005680009	3.6898501134013	3.82083405962315	10.3803518883269	0.236379856985429	0	0.214150491950339	2.26770900579872	0.166553973820079	0.898513691915993	0.0229540924240701	0.240324577235967	0.710938157396441	0.044223034381333	0.0940616353632873	0	0.733625664687081
ado50225	2	939	13.7686516084873	M	08ch	0.0724079	1	3	2.46993366818461	0.0466404399335	3	NA	NA	NA	73.6777427892277	15.081508474639	4.38297362005418	1.60876318911988	4.61275238801343	18.6841175498036	5.91295790754777	9.23242168731003	1.45995728617198	5.9041516460952	10.3574434754638	1.69848742621385	5.55820781546562	4.82718941575157	8.85109061219962	0	0	0.0742264256402	1.91791309529862	0.339450517532123	0.850599466035986	0	0.299319609738623	0.702012621779897	0	0.20047681557246	0.266542509371263	0.794245941853853
ado50226	1	50226	8.0082135523614	M	08ch	0.100995	1	1	0.980587108240867	0.038113014377421	1	NA	NA	NA	62.5875385243784	11.6623374254658	5.77793631494206	1.93045779612222	4.92162003183768	14.2436586189686	4.84937134042088	7.22577457024919	2.52062411021121	5.8893835989194	9.57009178853489	2.21178337963315	4.42396642778302	2.87526980782501	9.3456579633491	0.100855694059824	0	0.351970740282198	1.41196303383845	0.0937614947330031	0.327101765343349	0	0.483547511820045	1.31093542033143	0	0.312010466091031	0.0222732091132596	0.90008344924276
ado50226	2	752	12.643394934976	M	32ch	0.0329696	1	2.25	2.11828950523498	0.0495819247916203	2.25	41	4	4	67.4844579254408	14.6086388550415	4.36257183150471	1.70950632898754	3.74321537099972	16.5339163736249	4.54652413219388	8.78195063333748	2.5937840784154	5.18038439370264	8.08587188971511	1.85555086806246	4.32541591376131	3.76079341874107	7.84677367626697	0.0841986663115127	0	0.0980309411542093	1.88142148538043	0.141778777224051	0.831205092883972	0	0.11911583654012	0.826263287118643	0.00724867109203609	0.225398077417891	0.0139203776720346	0.829387344167314
ado50226	3	1500	15.3839835728953	M	08ch	0.0560414	1	2.66666666666667	2.84028426707966	0.0426148125599422	2.66666666666667	NA	NA	NA	66.055237554052	16.1726182021289	5.59547172441432	1.67487192611966	3.90314137359583	16.4170182273572	4.10407060372615	8.62010665062146	1.73485027067128	5.63322463146715	7.24251060240864	1.78717497936694	4.52031802992483	2.72387112134961	8.55347347093841	0.401706522594541	0	0.194853078693895	2.08787084834442	0.128988397999253	0.840549774308856	0	0.261861665565529	0.340485672615607	0	0.34232348750258	0.0146131462917352	0.427921181389845
ado50228	1	50228	7.25530458590007	F	08ch	0.10091	1	1	0.99326262907246	0.0628471484945502	1	NA	NA	NA	66.5505901992386	14.5392652096173	5.74031461716993	1.42664527596813	4.80059795577044	17.7800767252665	2.95525569400802	9.02931703731111	2.1033546457115	6.04469841725834	6.2023943087175	2.06876357503543	4.12543860222024	4.68526062147159	6.42518170227397	0.338460591652999	0	0.302550454115439	2.04632912369992	0	0.759059945105003	0.00255531987278945	0.488102114114653	0.591102142567278	0	0.233607924130488	0.328853844115305	0.226996645195103
ado50229	1	50229	9.0321697467488	F	08ch	0.0487747	1	1	1.03371199291085	0.039823048005671	1	NA	NA	NA	60.3489619778177	11.4849171789923	3.70744383692138	2.05456417324758	4.80320280852284	15.303959470544	5.38646133098773	6.80485729622304	1.77842518564264	4.8868566848936	8.19949863491432	1.42527515071644	4.38731961146463	3.49532358031155	4.76548890612713	0.062516199261712	0	0.371868029211985	1.98680415493477	0.250222992857435	0.442172437919806	0.117442942046904	0.0920953731432117	0.766926251989478	0	0	0.083892027028187	0.0665878479151135
ado50230	1	50230	8.2217659137577	M	08ch	0.0386915	1	1	0.978355392707585	0.0357541015051119	1	NA	NA	NA	60.2776369441178	11.3124222817987	4.77128138363801	1.96376931519051	3.44425735413792	14.2280219372784	3.53747392260385	7.46442341829046	1.66756957163315	4.37571683544841	5.00228004798415	1.03934101882696	2.24154499838722	4.36978008360924	9.5360321150345	0.0840687901795347	0	0.0201236375893974	1.51605169304673	0.0914125548293294	0.750949681326809	0	0.345738645665024	0.266509522604376	0	0	0.239065665817232	0.705100219960396
ado50231	2	933	13.0266940451745	M	08ch	0.0937356	1	2.2	2.26055261950086	0.0504952440507775	2.2	52	0	0	68.6672199859759	15.1019101102637	5.02229526539858	1.70875195735467	5.38868419883613	15.5416195827874	4.84786039528232	7.93611781461032	2.32257478740839	6.45861566314417	8.00961853411781	1.61268810942608	4.88832289784141	4.88217413508756	8.2982173497542	0.305732148769866	0	0.212326514789031	1.52213023058367	0.122525945859293	1.00195488277224	0	0.52502251174083	0.576546627850484	0	0.238295723067189	0.04573332231424	0.440667579131138
ado50231	3	1696	15.9972621492129	M	08ch	0.0662197	1	3	2.95456658899362	0.0429801308735236	3	NA	NA	NA	63.8589694801792	14.3801311330753	4.48222332093475	2.57093275728906	4.54429665870663	15.3055025110361	4.56807448855732	8.5997611854553	1.63241172722665	7.23406330939204	6.74755411907179	1.11291580192134	3.21561483066278	3.89673790325154	9.40406295989544	0.275258493099083	0	0.21146203710816	1.66602029180014	0.307163803570374	0.816976459875845	0	0.343652174782891	0.576392663052733	0	0.0435085470025378	0.0381285787836486	0.882454041271303
ado50233	1	50233	8.39972621492129	F	08ch	0.0403788	1	1	0.964546303741845	0.0352586504115096	1	NA	NA	NA	59.7998443123066	11.5848899228564	4.87936649418589	2.2723687728168	2.27600615628705	16.808395751471	4.18168869102722	7.70955361077608	2.57914408062416	5.0925360382664	5.84025236518877	1.20997914884994	2.21223570234633	4.71283390483637	8.77745088071578	0.207871398559171	0	0.0548252500804269	1.743053904666	0.222920377758875	0.544170568899074	0.242648019945089	0.0547982392995128	0.0641600626526078	0	0.0460975202981576	0.0648228536975054	0.448601778435222
ado50233	2	1026	13.7631759069131	F	32ch	0.0336139	1	3	2.95675789127304	0.0466674241656389	3	29	5	6	65.0693818811161	13.0025474059048	3.61494900417213	1.11326539241486	2.67922584558967	15.3254194912902	4.95019366521671	7.49540495206075	1.89502355011984	4.3599432622035	9.03472010780335	1.80333712398694	3.52284915955907	3.96341722153899	9.42915129707055	0.133455937755814	0	0	1.65132328870876	0.195555265931407	0.143484221495746	0	0.14293334350965	0.594922078970389	0	0	0.175078359199788	0.430809828036447
ado50234	1	50234	8.23545516769336	M	08ch	0.103211	1	1	0.97836227181793	0.0356715625345444	1	NA	NA	NA	70.2751092336721	15.0787609847262	5.19349229496492	1.49233368478448	4.64759817911107	17.147207860111	4.27049430865745	7.73935455653139	2.28764968800285	6.58728970584123	7.298078508101	1.51745214561909	4.1432060016205	4.58849079375158	9.45836169940203	0.311703040685541	0	0.0112176804142698	2.07179260348781	0.0686862172843974	0.40505983017085	0	0.163306429772163	0.336473736314497	0	0.164363242931333	0.0092574353455237	0.781156566683889
ado50234	2	1759	16.5256673511294	M	08ch	0.0245809	1	2.8	3.04221333970109	0.0468563782828361	2.8	45	6	3	63.3596175799548	12.5952765422861	5.18757586225732	1.40241866085114	3.82615653350197	15.0873705896811	3.66754415311696	6.55605377824626	2.68011435878978	4.84933702973891	8.15828203573352	1.96170283265871	3.62861369567629	4.22447015128518	9.7203892520017	0.434457171161761	0	0	1.43548028806764	0.0915229808604304	0.455436587421012	0	0.453849851347826	0.725126064134766	0	0.00699817852538032	0.207102382310612	0.634145584027945
ado50235	1	50235	8.71731690622861	F	08ch	0.0534958	1	1	0.991554019229987	0.0367945413827934	1	NA	NA	NA	73.5561327120446	13.235913562625	6.38512867715284	1.45938386981111	4.34608856007841	16.8664699588073	3.94782282796903	10.1974785368469	1.07513897517508	6.03269994784728	12.4418151646852	2.26668780404221	5.21103073974313	3.96486003022599	7.73993650073924	0.23355149345265	0	0.109344218190518	1.02989684577819	0.00243606808661379	1.71267335688544	0	0.251524971496041	1.12261146484462	0.168021033275413	0.441338728958957	0.0512427712321654	0.313380052207227
ado50235	2	770	13.3853524982888	F	32ch	0.0475862	1	3.66666666666667	2.83387626880588	0.0490711517721843	3.66666666666667	55	1	0	64.5033427295659	9.90371692700766	4.54504506555173	1.68333318699039	2.58711255883017	13.1302857045213	4.89756895081052	6.5913471649264	1.24150231568387	5.42959791902281	11.4576803240736	2.71575469506818	5.8596164533067	3.49670839800043	9.30037751776781	0.0353050553903965	0	0.0609116950217359	1.01258179391321	0.206739185107564	0.362734267803276	0	0.26235634567996	1.00014658345963	0	0.339931077617089	0.244984002865923	0.676365155086532
ado50258	1	50258	8.62696783025325	F	08ch	0.0368287	1	1	0.982232982705916	0.0361369771647692	1	NA	NA	NA	70.6587916634972	15.4209454536566	5.30058396339924	1.82485098008415	4.75174240851594	17.4012109774312	5.34606635752593	10.1897683797995	2.48741246289171	7.49203427895913	7.67098313837416	1.02368646988359	5.02346104958154	3.46527113936065	7.79225465389714	0.270112820876674	0	0.236170571508804	1.56696588473993	0.284805190241005	1.28637501638081	0.0669847310141353	0.507192501157488	0.656524825859981	0	0.116413271820006	0.0904383444486664	0.362693018972696
ado50258	2	821	13.45106091718	F	08ch	0.0310931	1	3	2.855991720946	0.0486271771827828	3	56	1	0	65.5145959206828	12.0085319978208	4.08304726964283	1.44755419355097	4.51596793600222	16.998504881768	5.46999821014496	6.45722024023608	2.03926687202289	5.16937429969856	8.84673589607822	1.15568511814518	5.27629998352752	3.55577993165624	8.40315613180947	0.181536526580026	0	0.156131648674122	1.36967434024651	0.210694922403418	0.19798069577003	0	0.032944383581145	0.16287721599999	0	0.23340100507916	0	0.51420563376888
ado50258	3	1558	16.2299794661191	F	08ch	0.0256721	1	3.8	3.52798421505662	0.0441092652705131	3.8	NA	NA	NA	70.1642200411445	11.2826017172305	5.74734175539335	1.77537818286237	5.37652195403068	17.05862564719	4.99852274302598	7.15740044101182	3.25589242916809	4.91728584505553	9.32582885566894	2.07641794768111	4.9503070268562	4.40255904583119	9.99555305105331	0.198729212717778	0	0.280873330376266	2.56747521656815	0.138656286987248	0.173792379959188	0.0300745375383329	0.160880131301322	0.191188368360749	0.102787903327292	0.18708624522295	0.14311821512567	0.936157722092268
ado50259	2	1025	15.2306639288159	M	32ch	0.157719	1	3.2	2.80941878255851	0.0428809553515345	3.2	52	3	2	65.2677179014817	14.305030560844	3.83681996836938	1.94294169165425	5.16784160455683	17.2643782157516	5.03975869460863	8.65798187010319	1.94411880449709	6.43787258019002	10.1283336118178	1.85497025800868	3.20807722714496	4.21694745269637	10.3227239032257	0.0774549762462707	0	0.68700982746779	2.80562418677293	0.102657432524106	1.344811487864	0	0.483250008349799	0.996086005581447	0	0.116224163204858	0.0417951180367738	1.11368897901535
ado50259	3	1666	17.9466119096509	M	08ch	0.147961	1	3	3.22460950697324	0.0873129714793013	3	NA	NA	NA	60.6453513502216	11.1790476075316	3.52285287053944	2.28555461297041	2.78868680796965	14.5911199519896	5.01472029329025	8.16481646991864	2.40712650442837	3.7369579903724	10.6554028174536	1.82788140031067	3.85812014845124	3.3360684693834	9.3436224595675	0	0	0.0672722501302757	1.65181670918547	0.212558397203597	0.527760725634216	0	0.0335262212053857	0.608559183412802	0.00984987465785858	0.0658578126333337	0.152956466088717	0.722400773848935
ado50260	1	50260	8.56673511293634	M	08ch	0.118349	1	1	0.97623523123538	0.0357741444465706	1	NA	NA	NA	69.8646450376836	14.4130273923325	4.58995548112429	1.00183793377667	2.79254811338598	16.8014317085084	4.90760602632458	9.56809694390099	1.54076329163954	5.27964825704965	9.44887858884937	1.11636114214278	4.96336396233066	4.37347550257216	11.6438324004341	0.17654493401434	0	0	1.59450410954369	0.0751817703503083	0.970569668359834	0	0.25289624369434	0.600914310077403	0	0.237765988187163	0.0625272757047906	0.711207298123591
ado50260	2	1023	13.8945927446954	M	32ch	0.112943	1	1.6	2.50244397110475	0.0461183485743963	1.6	47	1	7	67.6218062293869	13.7855133038397	4.65838060803522	2.2490712935544	3.63101761422338	14.572379298971	4.5116256487668	9.24820722460849	1.60630170287022	3.24997257308533	9.20992649755672	1.10755210061193	4.27296935563625	4.84983723710654	10.45274185345	0.339480639207701	0	0	1.15156721322015	0.0697698829783988	1.07417487333599	0	0.108336120729704	0.519264530509083	0	0.0432163786842515	0.303082027910347	0.867648860712738
ado50260	3	1667	16.6105407255305	M	08ch	0.117023	1	2.8	3.05531188533355	0.0479755351845273	2.8	NA	NA	NA	68.9100220360748	13.2820413707791	5.2629580694907	1.34786009348441	5.00089563988703	16.664984990925	4.06568669019366	8.63672348675169	2.39180068567071	5.68989869803807	10.6924647393186	1.06265552271719	5.59479010414601	3.69809137356012	7.83313060340345	0.188269620553818	0	0.113683073269606	1.68728588353496	0	0.628094742827204	0	0.0533670279421516	0.790606324428911	0	0.181058037665422	0	0.476497605682555
ado50263	1	50263	9.637234770705	M	08ch	0.104493	1	1	1.01657009219551	0.046319427801893	1	NA	NA	NA	56.7267601073307	10.5005776078424	4.31610042445381	1.7611543891904	3.83707558896173	16.1410559431492	3.71556765076203	7.70507039000837	1.29764445738849	5.13007584559862	6.61509910612388	0.993285155046072	5.17831750076989	4.0927841509748	4.6727654457412	0.00826036426624188	0	0.0688197634401956	2.06938987056588	0.0328296869534231	0.667072682736771	0	0.144000731185161	0.215303462674622	0	0.832862215108887	0.125202307479971	0.118163876092013
ado50264	1	50264	7.24435318275154	F	08ch	0.0553439	1	1	0.994510629939824	0.0633765012045596	1	NA	NA	NA	60.5833508100919	10.517493138946	2.33524719912044	1.15628346440914	4.03656860736226	15.5681413588753	3.71689898195099	7.40367458017304	2.23170524189061	4.60560818442298	7.92248399979341	1.51087869396576	4.43360113023186	5.26668987522137	6.27718635300659	0.00923502055396075	0	0.0460323210954318	1.38824393427087	0.0276258102800647	0.512687326245645	0	0.170192030044381	0.387606010863527	0	0.120769960731072	0.325971228588391	0.230144217787175
ado50264	2	935	12.3887748117728	F	08ch	0.0947023	1	1.8	2.40770567265652	0.0483149143568373	1.8	51	1	0	66.1573294935538	13.813146278392	4.14871865133802	2.20955431415654	4.44375097369054	15.1511813319104	4.80155528052421	8.12381140468015	1.42444522260834	5.3034137925433	9.86568126207663	1.0008164095692	5.36647088012525	5.4753198262619	7.6526303418222	0.0908996754672536	0	0.145616168448036	1.87192694255355	0	0.590287678626244	0.0142763875637104	0.161638801499983	0.872189307304424	0	0.284187154114099	0.352690411866172	0.407284899790948
ado50265	2	936	14.8747433264887	F	08ch	0.0351401	1	3.2	3.26322959323722	0.0437652850028466	3.2	49	1	6	67.2306402968502	12.5767694468852	5.40362764560076	2.01206040861309	4.33825727810311	14.4127176910817	5.00081761529947	7.18184862677519	1.64297315309181	5.51961995337378	8.23481955720254	1.82141385442145	5.56560693533667	2.91734865601894	10.7035352009187	0.0747732268457418	0	0.175975326815907	1.14150633071471	0.180394962224082	0.490328858426494	0	0.167949600702711	0.30233964095617	0	0.204638075346001	0.0895225794210297	0.555230988459149
ado50265	3	1799	18.0561259411362	F	08ch	0.0275679	1	3.8	3.70976546320626	0.0922421188355698	3.8	NA	NA	NA	70.5362492754718	15.9531266683188	6.13814113669853	1.5716136809069	5.57259514208733	15.3830904447074	4.95040663375952	6.73721629725032	2.24736571344531	6.62427295370755	9.15148772480906	1.57450537364491	5.46624155139907	4.32531688611678	10.7599036283806	0.185380867021952	0	0.339833956482593	1.65699487991986	0.248089814190239	0.333341152560443	0	0.348350161129886	0.597922593079857	0	0.479237070815053	0.0749643209049224	1.27971278559665
ado50266	1	50266	8.35592060232717	F	08ch	0.100471	1	1	0.96199158350094	0.0352698982962173	1	NA	NA	NA	69.28442266578	13.9620653825957	5.5569554877806	1.37468359194563	3.85538329043292	16.6599144401817	5.56086023257497	8.33583028172341	0.975595189128504	6.00435591724466	9.73649067087388	1.62712779642922	4.30271187132617	3.67472928291098	6.10979311312929	0.207983958425013	0	0.0953995894351589	1.29167276532851	0.358040433853209	0.439804112962729	0	0.539690516747893	1.12104986737164	0.0558266039268677	0.218533353148492	0.165800280933499	0.341574945199719
ado50266	2	920	13.4428473648186	F	08ch	0.0365261	1	2.75	2.85324487319361	0.0486835653667719	2.75	52	3	4	72.7599784863199	15.5242711411567	5.00526173768311	1.96271976529801	4.83397888836593	18.1602069685536	5.04341499481003	10.2059117705783	1.68830811000093	5.7915495651724	10.012597982231	1.9369233409122	5.23032225914772	2.52760698713253	10.3647451769381	0.0394285967065167	0	0.30460189164256	2.74304300998353	0.0289072337369252	0.896783423455479	0.0608492503537248	0.124972149070235	0.373099951268677	0	0.128363707307727	0	0.687495098880897
ado50266	3	1687	16.4517453798768	F	08ch	0.0328056	1	3.33333333333333	3.56092672859279	0.0460073134224752	3.33333333333333	NA	NA	NA	68.7663679300067	15.6100220710101	4.94255325136783	2.06372441395196	5.61012200697582	18.4168371003043	4.26918054065268	7.72146493709151	2.30050735760063	5.42005949230474	10.324545890963	1.64218569638835	4.24098746720228	3.78674292736171	8.51682452653086	0.196163054797417	0	0.213833529901148	2.06120417427183	0	0.545342372736946	0	0.0890567730548013	1.00241371096794	0	0.185239828897741	0.0703551455978919	0.777483576925042
ado50275	2	909	12.0492813141684	F	08ch	0.0605119	1	1.75	2.22345842869108	0.0469679302480812	1.75	30	3	18	65.1249944569341	11.716946578742	4.73117084992295	1.41843708894617	5.17598166283958	15.895825897899	4.78590230720776	9.21812329896329	2.10757662593118	5.98774482332831	4.8363949748126	1.54776077777504	5.18523408907648	3.6776599769148	9.71975775332163	0.0251288060983513	0	0.495500328393148	2.14415042286168	0.149487280105911	0.729152672213622	0	0.381562577189896	0.136041563637243	0	0.119676892739519	0.043144711846472	0.508696994886156
ado50276	2	910	14.4175222450376	F	08ch	0.0904163	1	3	3.14692687490467	0.0450759263395075	3	37	4	11	76.0834126472912	17.4865424374714	6.14373332302674	2.59521169705838	6.44144145069654	19.9583476406941	4.06883321028087	9.50817073582016	1.41938212538655	6.85912319597356	11.4149865045912	1.69698709301582	4.82871269211842	4.63408895012026	9.20419034097947	0.206893117106841	0	0.243320887352201	2.05861090535454	0	0.971887217746803	0	0.463064517798965	0.927876538328696	0	0.148729200700787	0	1.22045954944131
ado50277	1	50277	7.0280629705681	F	08ch	0.10242	1	1	1.02282533035359	0.0746533318967127	1	NA	NA	NA	75.9777038373893	18.6388163106823	5.330405500025	2.53550392754365	5.76337012786862	18.9387291277288	4.82425149498324	10.5768392221379	1.96938343490529	5.62924691293232	9.72319215884069	1.59964820962172	4.23483738937429	4.08334158822622	10.9956510119225	0.163006923268041	0	0.222371359148183	2.44498776170981	0.0828326339193449	1.13381340717409	0	0.305678527841081	0.951609751235559	0	0.23363934908593	0.284731842124081	1.46104678766356
ado50278	1	50278	8.0082135523614	M	08ch	0.202011	1	1	0.980587108240867	0.038113014377421	1	NA	NA	NA	68.3023655999439	12.9484581918934	4.60769495825089	2.38365001632271	5.20842615274491	18.7727897220621	4.41218755878185	8.01402197846646	2.21166252933201	6.69221887465993	10.2511287496109	2.91283998450692	4.42862087807529	4.07055112727654	10.9696957342951	0.133683905080819	0	0.0481735267473099	2.91021113631653	0.0694161853980507	0.704391994863404	0	0.350873120876095	0.404037481444153	0	0.0785865678506902	0.0619783986352367	1.0180128773423
ado50281	1	50281	8.58590006844627	F	08ch	0.0310209	1	1	0.978460828222392	0.0358821256146046	1	NA	NA	NA	62.3385695763422	11.4668045900923	4.92641597372161	2.46390627840802	4.38982863100335	14.3775068602304	5.78018815538129	7.34656797410503	2.58288361089786	5.16612759451873	9.35401859540576	1.77588311983543	5.38492572294132	3.8876484509229	9.30213093063241	0.281453219582285	0	0.32493456585864	1.16403370058202	0.122321284118971	0.518127797489946	0	0.348581331003454	0.889335756485842	0	0.455369614260686	0.0373072035884809	1.14985932119274
ado50281	2	772	13.201916495551	F	32ch	0.0767843	1	3.25	2.77040389808892	0.050092914821188	3.25	31	7	3	64.9164917223781	13.8060860042713	4.14620129521403	2.02861958815418	4.28040847671426	17.2214305745329	4.8442583509107	8.07626844389679	2.2636344070272	5.31107807827979	7.27679385298579	1.73536049498427	5.07822333331501	3.48094294697009	7.7847841308796	0.073620186353358	0	0.158478426982533	1.37275703378096	0.176165162485892	0.710047768643827	0	0.135719996436509	0.599436341515339	0	0.367717368357688	0.26763690302938	0.585327652287382
ado50282	1	50282	9.45927446954141	F	08ch	0.0310567	1	1	1.11332817147681	0.0443762848601193	1	NA	NA	NA	71.0499575903678	13.2190552701544	5.05742012619827	1.27623610317975	5.95066596174256	16.9453219960741	5.82584120018799	8.37232157777355	2.22301722188651	5.35952865774995	7.28673024251583	1.19179948896752	4.89335084854634	4.70780069083661	7.72862170943579	0.209578062073883	0	0.310414600469176	1.59909967059818	0.332539458778974	0.302178831270768	0	0.102958589766726	0.590034247559596	0	0.28650401088785	0.30557025018259	0.182046369783013
ado50282	2	773	14.0752908966461	F	32ch	0.0294683	1	2.6	3.05083585379149	0.0456698525856957	2.6	49	0	6	65.8952520129053	12.2864529395517	4.25486143538755	1.56618398998138	5.18230254169188	15.6843893654829	5.16448482448966	8.74041382298808	1.24293381065513	7.44516336050376	6.53919976157867	1.22170361957127	3.58652709649157	3.94068522565083	8.66708127285198	0.138748647362743	0	0.186429757142947	1.34394038704604	0.285298226347176	0.264232757815355	0	0.151689837116156	0.148536529740488	0	0.188774282244019	0.0896173148201785	0.530875728604789
ado50282	3	1559	17.0458590006845	F	08ch	0.0293038	1	3.2	3.6344064576907	0.0563076465960378	3.2	NA	NA	NA	74.1206491143686	12.9653342868007	5.09198301324208	1.81305850997327	5.22512012030463	18.9748547556594	5.54555671249896	8.67848410975919	1.79292693640209	5.92610270177647	7.7273085785527	0.857804281429612	3.55871910280143	4.85328931873271	10.740307518428	0	0	0.0837485022390962	1.45973349049974	0.117414392577334	0.633342950032757	0	0.00330304241541857	0.21420372023686	0	0	0.0842571062518361	1.16700553961786
ado50284	1	50284	9.84531143052704	F	08ch	0.0776739	1	1	1.20891668294672	0.0487283434014154	1	NA	NA	NA	72.1923532979791	14.1131533427205	5.65596470726572	1.49564228447139	5.66393342844442	16.6071681970763	3.68401044521347	9.00550947188377	1.72823691571869	6.42957868980307	8.63654784555581	0.710670819589904	4.43330957788858	4.0057084245921	9.75288174933187	0.219331919888983	0	0.34365938964964	1.77732164095518	0.061461920753543	0.83939430222025	0	0.150041181643343	0.38611341377523	0	0.194301901648531	0.132474709297358	0.616300753461071
ado50285	1	50285	7.82477754962355	M	08ch	0.0330986	1	1	0.986690946192266	0.0418287506455831	1	NA	NA	NA	62.7150045871148	12.9532282597869	4.27522593715352	2.32798598603922	5.4479576011821	14.7884629655906	3.31762990992732	7.07146912337255	2.10595929538344	6.07550425131563	6.45750461303301	0.827720395072308	4.51464231982723	3.6363276252191	8.14660709554292	0.199959589623693	0	0.0805119681210805	1.59331427345196	0.0186704085124109	0.640054589562277	0	0.206533555117163	0.46557246754375	0	0.288254110978757	0.154227310594922	0.392448728882074
ado50287	1	50287	9.82340862422998	M	08ch	0.0628403	1	1	1.04370907399039	0.0484724647036041	1	NA	NA	NA	69.5086633511151	14.3986203971729	4.59800392043573	1.63838181818776	4.88524278561763	17.4576294088792	4.76892291749772	8.3645524984987	2.87192216213857	6.50130048531969	7.6536793201655	1.11352249171279	4.5751334385115	4.31962978192128	6.89115274252281	0.0286492625457617	0	0.140444009627986	2.3012557569937	0.142578049373358	0.253770523496267	0.0167892666626317	0.706075308830183	0.51482904569653	0	0.236497197113643	0.104948055701152	0.520201179104597
ado50288	1	50288	8.36960985626283	F	08ch	0.0359972	1	1	0.96276017150943	0.0352591124379613	1	NA	NA	NA	71.4379407221179	14.8549362459986	5.33408731537453	2.01673918853393	4.56655921741492	16.5273047852552	4.65981966874298	8.19244711402943	1.6693111872189	5.39585803666979	8.63969633362346	1.43853411389558	4.12766351417497	4.21701078668002	10.8411990027624	0.334235606282239	0	0.288477800373376	1.71160134348894	0.103666371464252	0.541645572297173	0	0.0872286144797004	0.584607416860296	0	0	0.144629028510022	0.630179539722449
