# Supplementary material for: Development of the Functional Connectome Topology in Adolescence: Evidence from Topological Data Analysis
Source: eNeuro. 2023 Feb 13;10(2):ENEURO.0296-21.2022. doi: 10.1523/ENEURO.0296-21.2022 (PMC9933932; doi:10.1523/ENEURO.0296-21.2022)
Supplement: Extended Data 1 — Code and materials. Download Extended Data 1 ZIP file [file enu-eN-NWR-0296-21-s01.zip › Pubertal_TDA-main/README.md]

# Pubertal_TDA
Scripts to generate TDA features from adolescent brain functional connectomes
