# Supplementary material for: Development of the Functional Connectome Topology in Adolescence: Evidence from Topological Data Analysis
Source: eNeuro. 2023 Feb 13;10(2):ENEURO.0296-21.2022. doi: 10.1523/ENEURO.0296-21.2022 (PMC9933932; doi:10.1523/ENEURO.0296-21.2022)
Supplement: Extended Data 1 — Code and materials. Download Extended Data 1 ZIP file [file enu-eN-NWR-0296-21-s01.zip › Pubertal_TDA-main/Results/ModelStats.csv]

Model	b0_auc_AIC	b0_auc_resid-SW	b0_auc_resid-p	b0_auc_RE-SW	b0_auc_RE-p	b1_auc_AIC	b1_auc_resid-SW	b1_auc_resid-p	b1_auc_RE-SW	b1_auc_RE-p
LME-Age	863.045021159824	0.992743945850791	0.711146591266481	0.984202756116221	0.354916121919281	627.605368068467	0.979837457884592	0.0401323247675101	0.973660289317947	0.0669438790165168
LME-Age.Sex	864.855029270336	0.993756784940832	0.814859644574352	0.984136620376803	0.351494047157827	631.325223484314	0.979618415806257	0.0380702871760962	0.973788111009778	0.0683460344383259
GAMM-Age	861.39125228631	0.993525584265194	0.792149623338186	0.987152967612691	0.533300919072718	627.672254995516	0.985944077002773	0.174861137739107	0.981123922199475	0.222268140660015
GAMM-Age.Sex	862.922457664344	0.993833441851601	0.822210674271334	0.986450873412874	0.486553422095504	630.909671931215	0.986763059931635	0.211948559827931	0.981039398078202	0.219346142206418
GAMM-PDS	858.276696641552	0.992182101806843	0.651164222837023	0.983240347091293	0.307681304772999	625.581483912257	0.989088905006286	0.358042570583265	0.988469861914816	0.626253885820079
GAMM-PDS.Sex	859.485484574665	0.991401363421201	0.568947634370555	0.978654912281487	0.150216412576017	633.106652892235	0.984968901865008	0.138634872196379	0.984505512032057	0.370916020629984
GAMM-AgePDS	859.441570384049	0.993802431752063	0.819248492938167	0.982999809101857	0.29672496519657	625.938776501425	0.99112010828747	0.540254849255904	0.987032853934017	0.525139842136937
GAMM-AgePDS.Sex	862.460315204656	0.993017319479125	0.740013111782484	0.98318169665189	0.304978953956596	631.709590013371	0.991446724261829	0.573632419745057	0.979494214132947	0.171797369765808
