# Supplementary material for: Development of the Functional Connectome Topology in Adolescence: Evidence from Topological Data Analysis
Source: eNeuro. 2023 Feb 13;10(2):ENEURO.0296-21.2022. doi: 10.1523/ENEURO.0296-21.2022 (PMC9933932; doi:10.1523/ENEURO.0296-21.2022)
Supplement: Extended Data 1 — Code and materials. Download Extended Data 1 ZIP file [file enu-eN-NWR-0296-21-s01.zip › Pubertal_TDA-main/Results/RSN_b0auc.csv]

	IPnum	IPval	slope	PDS_edf	PDS_F	PDS_p	PDS_pFDR
AUD	2	3.32	0.208154454834254	1.00000000031673	0.472865181484496	0.492869315374078	0.706325354113363
CBL	0	0	0.0154952074945703	1.000000000479	0.0422265318636851	0.837502702407079	0.837502702407079
CON	1	2.25	-0.346918958482367	1.91298683484119	2.37588238252165	0.0672058102577919	0.218418883337824
DMN	1	2.36	-0.250993334125041	1	0.371316284899761	0.543327195471817	0.706325354113363
DAN	1	2.32	-0.479269967401896	1.77960141699585	1.57016002820021	0.202803907142049	0.32955634910583
FPN	1	1.92	-0.649987738907017	2.08516158687849	6.84235728784819	0.00143236332465185	0.0186207232204741
MEM	0	0	-0.0198020058410071	1.00000000038787	0.06816293859665	0.794434169623568	0.837502702407079
SAL	0	0	0.150298710124926	1.000000000479	4.09019056027655	0.0451377475901261	0.218418883337824
SMH	2	3.38	0.0360227146205352	1.00000000031391	2.73672295046278	0.10042361803299	0.261101406885774
SMM	0	0	0.102897268851595	1.00000000036504	1.8304689980183	0.178367400406591	0.32955634910583
SUB	1	2.07	-0.194859479014373	1.00000000042063	1.98052964981812	0.161667175837261	0.32955634910583
VAN	0	0	-0.0304302437936987	1.00000000036667	0.157910604655457	0.691724424635636	0.817492501842115
VIS	1	3.7	-0.0122941527225764	1.0000000004553	3.80626971294522	0.0531633485751967	0.218418883337824
