# Supplementary material for: Development of the Functional Connectome Topology in Adolescence: Evidence from Topological Data Analysis
Source: eNeuro. 2023 Feb 13;10(2):ENEURO.0296-21.2022. doi: 10.1523/ENEURO.0296-21.2022 (PMC9933932; doi:10.1523/ENEURO.0296-21.2022)
Supplement: Extended Data 1 — Code and materials. Download Extended Data 1 ZIP file [file enu-eN-NWR-0296-21-s01.zip › Pubertal_TDA-main/Results/RSN_b1auc.csv]

	IPnum	IPval	slope	PDS_edf	PDS_F	PDS_p	PDS_pFDR
AUD	1	2.17	-0.430282032191424	1.93056173846502	1.8172710225608	0.155930441234879	0.509015705351067
CBL	0	0	-0.0809143970342133	1.000000000479	1.16084113199828	0.283241386199546	0.63087860769855
CON	0	0	0.0501941857826634	1.000000000479	0.444395936968874	0.506163065162506	0.816276242201825
DMN	1	2.47	-0.111373239720171	1.00000000044811	0.0172446012693187	0.895722172356491	0.903515757045553
DAN	1	2.19	-0.218486882933704	1.00000000040668	0.0147509389251076	0.903515757045553	0.903515757045553
FPN	1	1.75	-0.323156609877518	1.000000000479	3.20571218051512	0.0756563294996483	0.491766141747714
MEM	0	0	-0.10618545980322	1.00000000044244	2.02943272168918	0.156620217031098	0.509015705351067
SAL	0	0	0.0671977441471562	1.00000000046472	0.816074389730623	0.367963648051599	0.683361060667254
SMH	0	0	0.0151543792286025	1.00000000039152	0.0412079969915772	0.839447208087461	0.903515757045553
SMM	1	2.31	0.318947312397395	1.000000000479	0.260164735167356	0.610852436025578	0.816276242201825
SUB	0	0	0.0365739045716398	1.00000000046399	0.236006544656652	0.627904801693711	0.816276242201825
VAN	0	0	-0.0767334296751341	1.000000000479	1.12308976294684	0.291174742014715	0.63087860769855
VIS	0	0	0.148845829197998	1.000000000479	4.00919317532156	0.0472861921511047	0.491766141747714
