# Supplementary material for: Development of the Functional Connectome Topology in Adolescence: Evidence from Topological Data Analysis
Source: eNeuro. 2023 Feb 13;10(2):ENEURO.0296-21.2022. doi: 10.1523/ENEURO.0296-21.2022 (PMC9933932; doi:10.1523/ENEURO.0296-21.2022)
Supplement: Extended Data 1 — Code and materials. Download Extended Data 1 ZIP file [file enu-eN-NWR-0296-21-s01.zip › Pubertal_TDA-main/Scripts/Functions/rips_betti.R]

#!/usr/bin/env Rscript

# Load TDA package
if(require(TDA)==0) install.packages("TDA"); library(TDA)
      
# Load Rips filtration
rips_betti <- function(matriz, mdim){
    # Compute distance matrix
    D=1-matriz
    # Take number of nodes
    l=dim(D)[1]
    # Maximum value of the rips filtration
    mscale <- 1
    # Compute rips diagram
    DiagTri <- ripsDiag(D, mdim, mscale, dist = "arbitrary", printProgress = F)
    # Return results
    return(DiagTri)
}
